# Supplementary material for: The Genomics of Streptococcus pneumoniae Carriage Isolates from UK Children and Their Household Contacts, Pre-PCV7 to Post-PCV13
Source: Genes (Basel). 2019 Sep 6;10(9):687. doi: 10.3390/genes10090687 (PMC6771020; doi:10.3390/genes10090687)
Supplement: Supplementary file 1 [file genes-10-00687-s001.zip]

Archive with 6 entries (5 files):
- genes-582961-supplmentary/
- genes-582961-supplmentary/Supplementary Table 5_roary_stats.docx
- genes-582961-supplmentary/Supplementary_Table_1_ENA_Accessions.xlsx
- genes-582961-supplmentary/Supplementary_Table_2_Serotype_discrepancies.xlsx
- genes-582961-supplmentary/Supplementary_Table_3_GPSC_with_multiple_Local_clusters.docx
- genes-582961-supplmentary/Supplementary_Table_4 Abricate_results.xlsx
