# Supplementary material for: The Genomics of Streptococcus pneumoniae Carriage Isolates from UK Children and Their Household Contacts, Pre-PCV7 to Post-PCV13
Source: Genes (Basel). 2019 Sep 6;10(9):687. doi: 10.3390/genes10090687 (PMC6771020; doi:10.3390/genes10090687)
Supplement: Supplementary file 1 [file genes-10-00687-s001.zip › genes-582961-supplmentary/Supplementary_Table_1_ENA_Accessions.xlsx]

## Sheet: Sheet1
ID	ENA Sample Accession number	ENA Run Accession number	ENA Experiment Accession number	Study Year	MLST sequence type	Serotype category	GPSC cluster	local PopPUNK cluster	Included in deduplicated data
763050	ERS3755576	ERR3530515	ERX3548553	2002	113	PCV7	50	21	1
763049	ERS3755577	ERR3530594	ERX3548554	2002	191	PCV13-7	15	28	1
760602	ERS3755578	ERR3530829	ERX3548555	2002	162	PCV7	6	5	1
760601	ERS3755579	ERR3530318	ERX3548556	2002	162	PCV7	6	5	0
760600	ERS3755580	ERR3530344	ERX3548557	2002	162	PCV7	6	5	0
760599	ERS3755581	ERR3530889	ERX3548558	2002	162	PCV7	6	5	0
760598	ERS3755582	ERR3530664	ERX3548559	2002	124	PCV7	39	16	1
760597	ERS3755583	ERR3530998	ERX3548560	2002	65	PCV13-7	64	11	1
760596	ERS3755584	ERR3530325	ERX3548561	2002	65	PCV13-7	64	11	0
760595	ERS3755585	ERR3530872	ERX3548562	2002	65	PCV13-7	64	11	0
760594	ERS3755586	ERR3530935	ERX3548563	2002	311	PCV7	7	1	1
760593	ERS3755587	ERR3530389	ERX3548564	2002	36	PCV7	7	1	1
760592	ERS3755588	ERR3530719	ERX3548565	2002	36	PCV7	7	1	0
760591	ERS3755589	ERR3530885	ERX3548566	2002	176	PCV7	24	3	1
760590	ERS3755590	ERR3530641	ERX3548567	2002	176	PCV7	24	3	0
760589	ERS3755591	ERR3530323	ERX3548568	2002	176	PCV7	24	3	0
760588	ERS3755592	ERR3530746	ERX3548569	2002	176	PCV7	24	3	0
760318	ERS3755593	ERR3530253	ERX3548570	2002	446	NVT	36	12	1
760316	ERS3755594	ERR3530866	ERX3548571	2002	446	NVT	36	12	1
760312	ERS3755595	ERR3530990	ERX3548572	2002	438	NVT	7	6	1
760308	ERS3755596	ERR3530922	ERX3548573	2002	449	NT	81	10	1
759553	ERS3755597	ERR3530413	ERX3548574	2002	449	NT	81	10	1
759552	ERS3755598	ERR3530505	ERX3548575	2002	448	NT	60	29	1
759551	ERS3755599	ERR3530462	ERX3548576	2002	452	NVT	75	17	1
759550	ERS3755600	ERR3530252	ERX3548577	2002	448	NT	60	29	1
759549	ERS3755601	ERR3531005	ERX3548578	2002	1692	NVT	29	9	1
759548	ERS3755602	ERR3530502	ERX3548579	2002	1692	NVT	29	9	1
759547	ERS3755603	ERR3530607	ERX3548580	2002	673	NVT	3	23	1
759546	ERS3755604	ERR3530980	ERX3548581	2002	327	PCV13-7	29	9	1
759545	ERS3755605	ERR3530996	ERX3548582	2002	65	PCV13-7	64	11	1
759544	ERS3755606	ERR3530449	ERX3548583	2002	327	PCV13-7	29	9	1
759543	ERS3755607	ERR3530744	ERX3548584	2002	395	NVT	29	9	1
759542	ERS3755608	ERR3530761	ERX3548585	2002	124	PCV7	39	16	1
759541	ERS3755609	ERR3530835	ERX3548586	2002	1692	NVT	29	9	1
759540	ERS3755610	ERR3530895	ERX3548587	2002	311	PCV7	7	1	1
759539	ERS3755611	ERR3530452	ERX3548588	2002	199	NVT	4	4	1
759538	ERS3755612	ERR3530948	ERX3548589	2002	199	NVT	4	4	1
759537	ERS3755613	ERR3530907	ERX3548590	2002	199	NVT	4	4	1
759536	ERS3755614	ERR3530876	ERX3548591	2002	1480	NVT	98	81	1
759535	ERS3755615	ERR3531087	ERX3548592	2002	433	NVT	19	14	1
759534	ERS3755616	ERR3530783	ERX3548593	2002	434	NVT	747	80	1
759533	ERS3755617	ERR3530813	ERX3548594	2002	2459	PCV7	24	3	1
759532	ERS3755618	ERR3530891	ERX3548595	2002	392	NVT	49	24	1
759531	ERS3755619	ERR3530483	ERX3548596	2002	62	NVT	3	2	1
759530	ERS3755620	ERR3530624	ERX3548597	2002	452	NVT	75	17	1
759529	ERS3755621	ERR3531096	ERX3548598	2002	9	PCV7	18	13	1
759528	ERS3755622	ERR3530997	ERX3548599	2002	1109	PCV7	39	16	1
759527	ERS3755623	ERR3530765	ERX3548600	2002	432	NVT	99	26	1
759526	ERS3755624	ERR3530684	ERX3548601	2002	570	NVT	46	7	1
759525	ERS3755625	ERR3530356	ERX3548602	2002	199	PCV13-7	4	4	1
759524	ERS3755626	ERR3530931	ERX3548603	2002	199	PCV13-7	4	4	1
759523	ERS3755627	ERR3530646	ERX3548604	2002	1073	PCV7	50	21	1
759522	ERS3755628	ERR3530740	ERX3548605	2002	113	PCV7	50	21	1
759521	ERS3755629	ERR3530486	ERX3548606	2002	162	PCV7	6	5	1
759520	ERS3755630	ERR3530373	ERX3548607	2002	162	PCV7	6	5	1
759519	ERS3755631	ERR3530656	ERX3548608	2002	36	PCV7	7	1	1
759518	ERS3755632	ERR3530759	ERX3548609	2002	190	NVT	7	6	1
759517	ERS3755633	ERR3530543	ERX3548610	2002	36	PCV7	7	1	1
759516	ERS3755634	ERR3530793	ERX3548611	2002	311	PCV7	7	1	1
759515	ERS3755635	ERR3530283	ERX3548612	2002	311	PCV7	7	1	1
759514	ERS3755636	ERR3531028	ERX3548613	2002	311	PCV7	7	1	1
759513	ERS3755637	ERR3530533	ERX3548614	2002	176	PCV7	24	3	1
759512	ERS3755638	ERR3531060	ERX3548615	2002	162	PCV7	6	5	0
759511	ERS3755639	ERR3530762	ERX3548616	2002	138	PCV7	24	3	1
759510	ERS3755640	ERR3530332	ERX3548617	2002	1714	NVT	29	9	1
759509	ERS3755641	ERR3530779	ERX3548618	2002	124	PCV7	39	16	0
759508	ERS3755642	ERR3530781	ERX3548619	2002	452	NVT	75	17	1
759507	ERS3755643	ERR3530398	ERX3548620	2002	1692	NVT	29	9	1
759506	ERS3755644	ERR3530294	ERX3548621	2002	967	PCV7	24	3	1
759505	ERS3755645	ERR3530628	ERX3548622	2002	180	PCV13-7	12	27	1
759504	ERS3755646	ERR3530469	ERX3548623	2002	438	NVT	7	6	1
758027	ERS3755647	ERR3530282	ERX3548624	2002	311	PCV7	7	1	1
758026	ERS3755648	ERR3531001	ERX3548625	2002	176	PCV7	24	3	1
758025	ERS3755649	ERR3530668	ERX3548626	2002	138	PCV7	24	3	1
758024	ERS3755650	ERR3530698	ERX3548627	2002	315	NVT	47	50	1
758023	ERS3755651	ERR3530555	ERX3548628	2002	176	PCV7	24	3	1
758022	ERS3755652	ERR3530611	ERX3548629	2002	65	PCV13-7	64	11	1
758021	ERS3755653	ERR3530571	ERX3548630	2002	162	PCV7	6	5	1
758020	ERS3755654	ERR3530714	ERX3548631	2002	422	PCV7	316	33	1
758019	ERS3755655	ERR3530538	ERX3548632	2002	179	PCV7	44	19	1
758018	ERS3755656	ERR3530285	ERX3548633	2002	162	PCV7	6	5	1
758017	ERS3755657	ERR3530704	ERX3548634	2002	393	NVT	38	32	1
758016	ERS3755658	ERR3530832	ERX3548635	2002	311	PCV7	7	1	1
758015	ERS3755659	ERR3530485	ERX3548636	2002	176	PCV7	24	3	1
758014	ERS3755660	ERR3530788	ERX3548637	2002	191	PCV13-7	15	28	1
758013	ERS3755661	ERR3530514	ERX3548638	2002	1698	PCV7	7	1	1
758012	ERS3755662	ERR3530812	ERX3548639	2002	420	PCV7	1	44	1
758011	ERS3755663	ERR3530984	ERX3548640	2002	193	NVT	11	8	1
758010	ERS3755664	ERR3531051	ERX3548641	2002	393	NVT	38	32	1
758009	ERS3755665	ERR3531042	ERX3548642	2002	9	PCV7	18	13	1
758008	ERS3755666	ERR3530529	ERX3548643	2002	65	PCV13-7	64	11	1
758007	ERS3755667	ERR3530403	ERX3548644	2002	1644	NVT	45	42	1
758006	ERS3755668	ERR3530971	ERX3548645	2002	176	PCV7	24	3	1
758005	ERS3755669	ERR3530438	ERX3548646	2002	176	PCV7	24	3	1
758004	ERS3755670	ERR3530647	ERX3548647	2002	424	PCV7	18	13	1
758003	ERS3755671	ERR3530406	ERX3548648	2002	4676	NVT	226	79	1
758002	ERS3755672	ERR3530818	ERX3548649	2002	402	PCV7	24	3	1
758000	ERS3755673	ERR3530826	ERX3548650	2002	62	NVT	3	2	1
757999	ERS3755674	ERR3530760	ERX3548651	2002	113	PCV7	50	21	1
757998	ERS3755675	ERR3530653	ERX3548652	2002	420	PCV7	1	44	1
757997	ERS3755676	ERR3530552	ERX3548653	2002	NOVEL	NT	258	31	0
757996	ERS3755677	ERR3530702	ERX3548654	2002	425	PCV7	175	78	1
757995	ERS3755678	ERR3530695	ERX3548655	2002	36	PCV7	7	1	1
757994	ERS3755679	ERR3530446	ERX3548656	2002	446	NVT	36	12	1
757993	ERS3755680	ERR3531064	ERX3548657	2002	9	PCV7	18	13	1
757992	ERS3755681	ERR3531111	ERX3548658	2002	65	PCV13-7	64	11	1
757991	ERS3755682	ERR3531062	ERX3548659	2002	423	PCV7	18	13	1
757990	ERS3755683	ERR3531057	ERX3548660	2002	460	PCV13-7	64	11	1
757989	ERS3755684	ERR3530306	ERX3548661	2002	449	NT	81	10	1
757988	ERS3755685	ERR3530501	ERX3548662	2002	124	PCV7	39	16	1
757987	ERS3755686	ERR3530955	ERX3548663	2002	NOVEL	NVT	3	2	0
757986	ERS3755687	ERR3530859	ERX3548664	2002	65	PCV13-7	64	11	1
757985	ERS3755688	ERR3530678	ERX3548665	2002	311	PCV7	7	1	1
757984	ERS3755689	ERR3530585	ERX3548666	2002	9	PCV7	18	13	1
757983	ERS3755690	ERR3530807	ERX3548667	2002	1714	NVT	29	9	1
757982	ERS3755691	ERR3530558	ERX3548668	2002	402	PCV7	24	3	1
757981	ERS3755692	ERR3530917	ERX3548669	2002	452	NVT	75	17	0
757980	ERS3755693	ERR3531002	ERX3548670	2002	176	PCV7	24	3	1
757979	ERS3755694	ERR3530983	ERX3548671	2002	176	PCV7	24	3	1
757978	ERS3755695	ERR3530621	ERX3548672	2002	414	NVT	46	7	1
757977	ERS3755696	ERR3530974	ERX3548673	2002	162	PCV7	6	5	1
757976	ERS3755697	ERR3530375	ERX3548674	2002	124	PCV7	39	16	1
757975	ERS3755698	ERR3530414	ERX3548675	2002	176	PCV7	24	3	1
757974	ERS3755699	ERR3530419	ERX3548676	2002	9	PCV7	18	13	1
757973	ERS3755700	ERR3530432	ERX3548677	2002	402	PCV7	24	3	0
757972	ERS3755701	ERR3530973	ERX3548678	2002	190	NVT	7	6	1
757971	ERS3755702	ERR3531110	ERX3548679	2002	162	PCV7	6	5	1
757970	ERS3755703	ERR3530535	ERX3548680	2002	681	PCV13-7	76	77	1
757969	ERS3755704	ERR3530988	ERX3548681	2002	199	NVT	4	4	1
757968	ERS3755705	ERR3530768	ERX3548682	2002	199	NVT	4	4	1
757967	ERS3755706	ERR3530348	ERX3548683	2002	311	PCV7	7	1	0
757966	ERS3755707	ERR3530999	ERX3548684	2002	311	PCV7	7	1	1
757965	ERS3755708	ERR3531089	ERX3548685	2002	36	PCV7	7	1	1
757964	ERS3755709	ERR3530674	ERX3548686	2002	460	PCV13-7	64	11	1
757963	ERS3755710	ERR3531033	ERX3548687	2002	176	PCV7	24	3	1
757962	ERS3755711	ERR3530833	ERX3548688	2002	438	NVT	7	6	1
757961	ERS3755712	ERR3530548	ERX3548689	2002	36	PCV7	7	1	1
757960	ERS3755713	ERR3530522	ERX3548690	2002	176	PCV7	24	3	1
757959	ERS3755714	ERR3530384	ERX3548691	2002	162	PCV7	6	5	1
757958	ERS3755715	ERR3530411	ERX3548692	2002	156	PCV7	6	5	1
757957	ERS3755716	ERR3530582	ERX3548693	2002	1073	PCV7	50	21	1
757956	ERS3755717	ERR3530404	ERX3548694	2002	9	PCV7	18	13	1
757955	ERS3755718	ERR3530352	ERX3548695	2002	177	PCV7	44	19	1
757954	ERS3755719	ERR3530525	ERX3548696	2002	29	PCV7	18	13	1
757953	ERS3755720	ERR3531081	ERX3548697	2002	9	PCV7	18	13	1
757952	ERS3755721	ERR3531059	ERX3548698	2002	438	NVT	7	6	1
757951	ERS3755722	ERR3530680	ERX3548699	2002	438	NVT	7	6	1
757949	ERS3755723	ERR3530423	ERX3548700	2002	65	PCV13-7	64	11	0
757948	ERS3755724	ERR3530637	ERX3548701	2002	433	NVT	19	14	1
757946	ERS3755725	ERR3531014	ERX3548702	2002	1714	NVT	29	9	0
757945	ERS3755726	ERR3530679	ERX3548703	2002	570	NVT	46	7	0
757944	ERS3755727	ERR3530691	ERX3548704	2002	176	PCV7	24	3	0
757943	ERS3755728	ERR3530743	ERX3548705	2002	30	NVT	46	7	1
757942	ERS3755729	ERR3530686	ERX3548706	2002	9	PCV7	18	13	1
757941	ERS3755730	ERR3530372	ERX3548707	2002	9	PCV7	18	13	1
757940	ERS3755731	ERR3530654	ERX3548708	2002	36	PCV7	7	1	1
757939	ERS3755732	ERR3530305	ERX3548709	2002	199	NVT	4	4	1
757938	ERS3755733	ERR3530512	ERX3548710	2002	162	PCV7	6	5	1
757937	ERS3755734	ERR3531048	ERX3548711	2002	138	PCV7	24	3	1
757935	ERS3755735	ERR3530466	ERX3548712	2002	36	PCV7	7	1	1
756686	ERS3755736	ERR3531056	ERX3548713	2002	138	PCV7	24	3	1
756684	ERS3755737	ERR3530289	ERX3548714	2002	138	PCV7	24	3	1
756683	ERS3755738	ERR3530576	ERX3548715	2002	162	PCV7	6	5	1
756682	ERS3755739	ERR3530811	ERX3548716	2002	432	NVT	99	26	1
756681	ERS3755740	ERR3530319	ERX3548717	2002	180	PCV13-7	12	27	1
756680	ERS3755741	ERR3530773	ERX3548718	2002	420	PCV7	1	44	0
756679	ERS3755742	ERR3530579	ERX3548719	2002	9	PCV7	18	13	1
756678	ERS3755743	ERR3530944	ERX3548720	2002	469	PCV7	24	3	1
756677	ERS3755744	ERR3530791	ERX3548721	2002	176	PCV7	24	3	1
756676	ERS3755745	ERR3530825	ERX3548722	2002	124	PCV7	39	16	1
756675	ERS3755746	ERR3530958	ERX3548723	2002	311	PCV7	7	1	1
756674	ERS3755747	ERR3530711	ERX3548724	2002	433	NVT	19	14	1
756673	ERS3755748	ERR3530796	ERX3548725	2002	422	PCV7	316	33	1
756672	ERS3755749	ERR3530311	ERX3548726	2002	176	PCV7	24	3	1
756671	ERS3755750	ERR3530660	ERX3548727	2002	311	PCV7	7	1	0
756670	ERS3755751	ERR3530422	ERX3548728	2002	124	PCV7	39	16	1
756669	ERS3755752	ERR3530942	ERX3548729	2002	176	PCV7	24	3	1
756668	ERS3755753	ERR3530592	ERX3548730	2002	452	NVT	75	17	0
756667	ERS3755754	ERR3530708	ERX3548731	2002	138	PCV7	24	3	1
756666	ERS3755755	ERR3531078	ERX3548732	2002	1692	NVT	29	9	0
756665	ERS3755756	ERR3530751	ERX3548733	2002	62	NVT	3	2	0
756664	ERS3755757	ERR3530981	ERX3548734	2002	124	PCV7	39	16	1
756663	ERS3755758	ERR3530717	ERX3548735	2002	179	PCV7	44	19	0
756662	ERS3755759	ERR3530732	ERX3548736	2002	113	PCV7	50	21	1
756661	ERS3755760	ERR3531119	ERX3548737	2002	90	NVT	23	51	1
756660	ERS3755761	ERR3530379	ERX3548738	2002	446	NVT	36	12	1
756659	ERS3755762	ERR3530758	ERX3548739	2002	36	PCV7	7	1	1
756658	ERS3755763	ERR3530616	ERX3548740	2002	199	NVT	4	4	1
756657	ERS3755764	ERR3530343	ERX3548741	2002	9	PCV7	18	13	1
756656	ERS3755765	ERR3530268	ERX3548742	2002	36	PCV7	7	1	0
756655	ERS3755766	ERR3530828	ERX3548743	2002	402	PCV7	24	3	1
756654	ERS3755767	ERR3530904	ERX3548744	2002	199	NVT	4	4	1
756653	ERS3755768	ERR3530368	ERX3548745	2002	447	NVT	123	36	1
756652	ERS3755769	ERR3530588	ERX3548746	2002	311	PCV7	7	1	1
756651	ERS3755770	ERR3530541	ERX3548747	2002	816	NVT	36	20	1
756650	ERS3755771	ERR3530288	ERX3548748	2002	3739	PCV7	7	1	1
756649	ERS3755772	ERR3530459	ERX3548749	2002	1041	NVT	322	76	1
756648	ERS3755773	ERR3531114	ERX3548750	2002	176	PCV7	24	3	1
756647	ERS3755774	ERR3530447	ERX3548751	2002	9	PCV7	18	13	1
756646	ERS3755775	ERR3530774	ERX3548752	2002	199	PCV13-7	4	4	1
756645	ERS3755776	ERR3530484	ERX3548753	2002	124	PCV7	39	16	0
756644	ERS3755777	ERR3531058	ERX3548754	2002	3731	PCV7	316	75	1
756643	ERS3755778	ERR3530468	ERX3548755	2002	199	PCV13-7	4	4	1
756642	ERS3755779	ERR3531043	ERX3548756	2002	199	NVT	4	4	1
756641	ERS3755780	ERR3530523	ERX3548757	2002	62	NVT	3	2	1
756640	ERS3755781	ERR3531052	ERX3548758	2002	124	PCV7	39	16	1
756639	ERS3755782	ERR3530519	ERX3548759	2002	422	PCV7	316	33	1
756637	ERS3755783	ERR3530625	ERX3548760	2002	433	NVT	19	14	1
756636	ERS3755784	ERR3530858	ERX3548761	2002	176	PCV7	24	3	1
756635	ERS3755785	ERR3530491	ERX3548762	2002	422	PCV7	316	33	0
756634	ERS3755786	ERR3530615	ERX3548763	2002	1718	PCV7	931	45	1
756633	ERS3755787	ERR3530959	ERX3548764	2002	124	PCV7	39	16	1
756632	ERS3755788	ERR3531084	ERX3548765	2002	433	NVT	19	14	0
756631	ERS3755789	ERR3530517	ERX3548766	2002	9	PCV7	18	13	1
756630	ERS3755790	ERR3530795	ERX3548767	2002	176	PCV7	24	3	0
756629	ERS3755791	ERR3530614	ERX3548768	2002	655	PCV7	316	33	1
756628	ERS3755792	ERR3531080	ERX3548769	2002	673	NVT	3	23	0
756627	ERS3755793	ERR3530710	ERX3548770	2002	124	PCV7	39	16	1
756626	ERS3755794	ERR3530665	ERX3548771	2002	36	PCV7	7	1	0
756625	ERS3755795	ERR3530852	ERX3548772	2002	162	NVT	6	5	1
756624	ERS3755796	ERR3530309	ERX3548773	2002	124	PCV7	39	16	1
756623	ERS3755797	ERR3530528	ERX3548774	2002	30	NVT	46	7	1
756622	ERS3755798	ERR3531017	ERX3548775	2002	138	PCV7	24	3	1
756621	ERS3755799	ERR3530473	ERX3548776	2002	452	NVT	75	17	0
756620	ERS3755800	ERR3530815	ERX3548777	2002	446	NVT	36	12	1
756619	ERS3755801	ERR3530301	ERX3548778	2002	2459	PCV7	24	3	0
756618	ERS3755802	ERR3530881	ERX3548779	2002	62	NVT	3	2	1
756617	ERS3755803	ERR3530570	ERX3548780	2002	9	PCV7	18	13	1
756616	ERS3755804	ERR3530763	ERX3548781	2002	3739	PCV7	7	1	1
756615	ERS3755805	ERR3530847	ERX3548782	2002	81	PCV7	16	74	1
756614	ERS3755806	ERR3530972	ERX3548783	2002	162	PCV7	6	5	1
756613	ERS3755807	ERR3530278	ERX3548784	2002	180	PCV13-7	12	27	1
756612	ERS3755808	ERR3530279	ERX3548785	2002	156	PCV7	6	5	1
756611	ERS3755809	ERR3530263	ERX3548786	2002	471	PCV13-7	13	73	1
756610	ERS3755810	ERR3530968	ERX3548787	2002	424	PCV7	18	13	0
756609	ERS3755811	ERR3530620	ERX3548788	2002	62	NVT	3	2	0
756608	ERS3755812	ERR3530956	ERX3548789	2002	176	PCV7	24	3	1
756607	ERS3755813	ERR3530862	ERX3548790	2002	1600	NVT	89	43	1
756606	ERS3755814	ERR3530915	ERX3548791	2002	65	PCV13-7	64	11	1
756605	ERS3755815	ERR3530940	ERX3548792	2002	1073	PCV7	50	21	1
756604	ERS3755816	ERR3530437	ERX3548793	2002	424	PCV7	18	13	1
756603	ERS3755817	ERR3530387	ERX3548794	2002	11532	NVT	99	26	1
756602	ERS3755818	ERR3530549	ERX3548795	2002	36	PCV7	7	1	0
756601	ERS3755819	ERR3530340	ERX3548796	2002	66	NVT	16	30	1
756600	ERS3755820	ERR3530602	ERX3548797	2002	315	NVT	47	50	1
756599	ERS3755821	ERR3530918	ERX3548798	2002	113	PCV7	50	21	0
756598	ERS3755822	ERR3531094	ERX3548799	2002	176	PCV7	24	3	1
756597	ERS3755823	ERR3531095	ERX3548800	2002	162	PCV7	6	5	1
756596	ERS3755824	ERR3530270	ERX3548801	2002	36	PCV7	7	1	1
756595	ERS3755825	ERR3530397	ERX3548802	2002	311	PCV7	7	1	1
756594	ERS3755826	ERR3530511	ERX3548803	2002	36	PCV7	7	1	0
755707	ERS3755827	ERR3530635	ERX3548804	2002	1718	PCV7	931	45	1
755706	ERS3755828	ERR3530837	ERX3548805	2002	1073	PCV7	50	21	1
755705	ERS3755829	ERR3530465	ERX3548806	2002	407	PCV7	6	5	1
755704	ERS3755830	ERR3530580	ERX3548807	2002	162	PCV7	6	5	1
755703	ERS3755831	ERR3530516	ERX3548808	2002	199	PCV13-7	4	4	1
755702	ERS3755832	ERR3530632	ERX3548809	2002	176	PCV7	24	3	1
755701	ERS3755833	ERR3530924	ERX3548810	2002	162	PCV7	6	5	1
755700	ERS3755834	ERR3530300	ERX3548811	2002	311	PCV7	7	1	1
755699	ERS3755835	ERR3530513	ERX3548812	2002	176	PCV7	24	3	1
753501	ERS3755836	ERR3530435	ERX3548813	2002	311	PCV7	7	1	1
753500	ERS3755837	ERR3530767	ERX3548814	2002	1109	PCV7	39	16	0
753499	ERS3755838	ERR3530970	ERX3548815	2002	449	NT	81	10	0
753496	ERS3755839	ERR3530595	ERX3548816	2002	36	PCV7	7	1	0
753495	ERS3755840	ERR3530965	ERX3548817	2002	43	PCV7	18	13	1
753494	ERS3755841	ERR3531090	ERX3548818	2002	176	PCV7	24	3	1
753493	ERS3755842	ERR3530982	ERX3548819	2002	124	PCV7	39	16	1
753492	ERS3755843	ERR3530324	ERX3548820	2002	176	PCV7	24	3	0
753491	ERS3755844	ERR3531044	ERX3548821	2002	176	PCV7	24	3	1
753490	ERS3755845	ERR3530293	ERX3548822	2002	124	PCV7	39	16	1
753489	ERS3755846	ERR3530836	ERX3548823	2002	36	PCV7	7	1	0
753488	ERS3755847	ERR3531066	ERX3548824	2002	311	PCV7	7	1	0
753487	ERS3755848	ERR3530255	ERX3548825	2002	9	PCV7	18	13	1
753486	ERS3755849	ERR3531074	ERX3548826	2002	65	PCV13-7	64	11	1
753485	ERS3755850	ERR3530886	ERX3548827	2002	162	PCV7	6	5	1
753484	ERS3755851	ERR3531061	ERX3548828	2002	176	PCV7	24	3	0
753483	ERS3755852	ERR3531008	ERX3548829	2002	447	NVT	123	36	0
753482	ERS3755853	ERR3531123	ERX3548830	2002	162	PCV7	6	5	1
753481	ERS3755854	ERR3531037	ERX3548831	2002	433	NVT	19	14	1
753480	ERS3755855	ERR3530742	ERX3548832	2002	460	PCV13-7	64	11	0
753479	ERS3755856	ERR3530476	ERX3548833	2002	36	PCV7	7	1	1
753478	ERS3755857	ERR3530634	ERX3548834	2002	176	PCV7	24	3	1
753477	ERS3755858	ERR3530753	ERX3548835	2002	3276	NVT	3	2	1
753476	ERS3755859	ERR3530939	ERX3548836	2002	62	NVT	3	2	1
753475	ERS3755860	ERR3530495	ERX3548837	2002	452	NVT	75	17	0
753473	ERS3755861	ERR3531054	ERX3548838	2002	199	PCV13-7	4	4	1
753472	ERS3755862	ERR3531003	ERX3548839	2002	138	PCV7	24	3	1
753471	ERS3755863	ERR3530978	ERX3548840	2002	414	NVT	46	7	1
753469	ERS3755864	ERR3531102	ERX3548841	2002	686	PCV13-7	4	4	1
753468	ERS3755865	ERR3531046	ERX3548842	2002	37	PCV7	7	1	1
753467	ERS3755866	ERR3530967	ERX3548843	2002	1718	PCV7	931	45	0
753466	ERS3755867	ERR3531065	ERX3548844	2002	460	PCV13-7	64	11	1
753465	ERS3755868	ERR3531085	ERX3548845	2002	124	PCV7	39	16	0
753464	ERS3755869	ERR3530817	ERX3548846	2002	405	NVT	32	37	1
753463	ERS3755870	ERR3530888	ERX3548847	2002	444	NVT	57	72	1
753462	ERS3755871	ERR3531026	ERX3548848	2002	327	PCV13-7	29	9	0
753461	ERS3755872	ERR3530819	ERX3548849	2002	62	NVT	3	2	1
753460	ERS3755873	ERR3530733	ERX3548850	2002	460	PCV13-7	64	11	1
753459	ERS3755874	ERR3530395	ERX3548851	2002	36	PCV7	7	1	1
753458	ERS3755875	ERR3530785	ERX3548852	2002	36	PCV7	7	1	1
753457	ERS3755876	ERR3531125	ERX3548853	2002	193	NVT	11	8	1
753456	ERS3755877	ERR3530787	ERX3548854	2002	36	PCV7	7	1	1
753455	ERS3755878	ERR3531118	ERX3548855	2002	177	PCV7	44	19	1
753454	ERS3755879	ERR3530672	ERX3548856	2002	138	PCV7	24	3	0
753453	ERS3755880	ERR3530677	ERX3548857	2002	162	PCV7	6	5	1
753452	ERS3755881	ERR3530274	ERX3548858	2002	176	PCV7	24	3	1
753451	ERS3755882	ERR3530394	ERX3548859	2002	162	PCV7	6	5	1
753450	ERS3755883	ERR3530848	ERX3548860	2002	327	PCV13-7	29	9	1
753449	ERS3755884	ERR3530482	ERX3548861	2002	62	NVT	3	2	1
753448	ERS3755885	ERR3530506	ERX3548862	2002	113	PCV7	50	21	1
753447	ERS3755886	ERR3530308	ERX3548863	2002	190	NVT	7	6	0
753446	ERS3755887	ERR3530444	ERX3548864	2002	533	NVT	57	22	1
753445	ERS3755888	ERR3531022	ERX3548865	2002	124	PCV7	39	16	1
753444	ERS3755889	ERR3530745	ERX3548866	2002	199	NVT	4	4	1
753443	ERS3755890	ERR3530923	ERX3548867	2002	473	PCV13-7	13	71	1
753442	ERS3755891	ERR3530729	ERX3548868	2002	1718	PCV7	931	45	0
753441	ERS3755892	ERR3530587	ERX3548869	2002	176	PCV7	24	3	0
753440	ERS3755893	ERR3530757	ERX3548870	2002	65	PCV13-7	64	11	1
753439	ERS3755894	ERR3530667	ERX3548871	2002	65	PCV13-7	64	11	1
753438	ERS3755895	ERR3530399	ERX3548872	2002	450	PCV13-7	4	4	1
753437	ERS3755896	ERR3530737	ERX3548873	2002	65	PCV13-7	64	11	0
753436	ERS3755897	ERR3530844	ERX3548874	2002	396	PCV13-7	315	70	1
753435	ERS3755898	ERR3530463	ERX3548875	2002	36	PCV7	7	1	1
753434	ERS3755899	ERR3531077	ERX3548876	2002	461	NVT	36	20	1
753433	ERS3755900	ERR3530671	ERX3548877	2002	138	PCV7	24	3	0
753432	ERS3755901	ERR3530521	ERX3548878	2002	311	PCV7	7	1	0
753431	ERS3755902	ERR3531109	ERX3548879	2002	9	PCV7	18	13	1
753430	ERS3755903	ERR3530385	ERX3548880	2002	90	NVT	23	51	1
753429	ERS3755904	ERR3530722	ERX3548881	2002	176	PCV7	24	3	1
753428	ERS3755905	ERR3530408	ERX3548882	2002	62	NVT	3	2	1
753427	ERS3755906	ERR3530713	ERX3548883	2002	994	PCV13-7	146	69	1
753426	ERS3755907	ERR3530798	ERX3548884	2002	1008	PCV7	18	13	1
753425	ERS3755908	ERR3531055	ERX3548885	2002	65	PCV13-7	64	11	1
753424	ERS3755909	ERR3530951	ERX3548886	2002	176	PCV7	24	3	1
753423	ERS3755910	ERR3530275	ERX3548887	2002	62	NVT	3	2	0
753422	ERS3755911	ERR3530458	ERX3548888	2002	113	NVT	50	21	1
753421	ERS3755912	ERR3530342	ERX3548889	2002	36	PCV7	7	1	1
753420	ERS3755913	ERR3531117	ERX3548890	2002	62	NVT	3	2	1
753419	ERS3755914	ERR3530400	ERX3548891	2002	311	PCV7	7	1	1
753418	ERS3755915	ERR3530366	ERX3548892	2002	36	PCV7	7	1	0
753417	ERS3755916	ERR3530258	ERX3548893	2002	36	PCV7	7	1	0
753416	ERS3755917	ERR3530693	ERX3548894	2002	162	PCV7	6	5	1
753415	ERS3755918	ERR3531012	ERX3548895	2002	246	PCV7	27	68	1
753414	ERS3755919	ERR3530600	ERX3548896	2002	655	PCV7	316	33	1
753413	ERS3755920	ERR3531029	ERX3548897	2002	176	PCV7	24	3	1
753412	ERS3755921	ERR3530950	ERX3548898	2002	124	PCV7	39	16	1
731074	ERS3755922	ERR3530703	ERX3548899	2013	2996	NT	81	10	1
731073	ERS3755923	ERR3530715	ERX3548900	2013	30	NVT	46	7	1
731072	ERS3755924	ERR3530287	ERX3548901	2013	8709	NT	258	31	1
731070	ERS3755925	ERR3530537	ERX3548902	2013	1262	NVT	11	15	1
731068	ERS3755926	ERR3530932	ERX3548903	2013	193	NVT	11	8	1
731067	ERS3755927	ERR3530542	ERX3548904	2013	698	NVT	61	67	1
728419	ERS3755928	ERR3530820	ERX3548905	2013	53	NVT	3	48	1
721732	ERS3755929	ERR3531098	ERX3548906	2009	1201	PCV13-7	18	66	1
721731	ERS3755930	ERR3530659	ERX3548907	2009	1073	PCV7	50	21	1
721730	ERS3755931	ERR3530295	ERX3548908	2009	72	NVT	16	47	1
721020	ERS3755932	ERR3530272	ERX3548909	2013	1692	NVT	29	9	1
721019	ERS3755933	ERR3530801	ERX3548910	2013	1692	NVT	29	9	0
721018	ERS3755934	ERR3530789	ERX3548911	2013	8368	NVT	99	26	1
721017	ERS3755935	ERR3531122	ERX3548912	2013	62	NVT	3	2	1
721016	ERS3755936	ERR3530648	ERX3548913	2013	63	NVT	9	38	1
721015	ERS3755937	ERR3530899	ERX3548914	2013	30	NVT	46	7	1
721014	ERS3755938	ERR3530556	ERX3548915	2013	1635	NVT	36	12	1
721013	ERS3755939	ERR3530790	ERX3548916	2013	673	NVT	3	23	1
721012	ERS3755940	ERR3530930	ERX3548917	2013	62	NVT	3	2	1
721011	ERS3755941	ERR3530530	ERX3548918	2013	62	NVT	3	2	1
721010	ERS3755942	ERR3530364	ERX3548919	2013	1635	NVT	36	12	1
721009	ERS3755943	ERR3530712	ERX3548920	2013	1635	NVT	36	12	0
721008	ERS3755944	ERR3530593	ERX3548921	2013	2042	NVT	46	7	1
721007	ERS3755945	ERR3530536	ERX3548922	2013	2042	NVT	46	7	0
721006	ERS3755946	ERR3530901	ERX3548923	2013	1551	NVT	35	25	1
721005	ERS3755947	ERR3530467	ERX3548924	2013	193	NVT	11	8	1
721004	ERS3755948	ERR3530378	ERX3548925	2013	439	NVT	7	1	1
721003	ERS3755949	ERR3530296	ERX3548926	2013	439	NVT	7	1	0
721002	ERS3755950	ERR3530267	ERX3548927	2013	392	NVT	49	24	1
721001	ERS3755951	ERR3530867	ERX3548928	2013	NOVEL	NVT	4	4	0
721000	ERS3755952	ERR3530346	ERX3548929	2013	2068	NVT	36	20	1
720999	ERS3755953	ERR3531036	ERX3548930	2013	452	NVT	75	17	1
720998	ERS3755954	ERR3530839	ERX3548931	2013	30	NVT	46	7	1
720997	ERS3755955	ERR3530689	ERX3548932	2013	452	NVT	75	17	0
720996	ERS3755956	ERR3530688	ERX3548933	2013	177	NVT	44	19	1
720995	ERS3755957	ERR3531018	ERX3548934	2013	392	NVT	49	24	1
720994	ERS3755958	ERR3531000	ERX3548935	2013	62	NVT	3	2	1
720993	ERS3755959	ERR3530568	ERX3548936	2013	62	NVT	3	2	1
720992	ERS3755960	ERR3530381	ERX3548937	2013	433	NVT	19	14	1
720990	ERS3755961	ERR3530363	ERX3548938	2013	433	NVT	19	14	1
720989	ERS3755962	ERR3530868	ERX3548939	2013	177	NVT	44	19	1
720988	ERS3755963	ERR3530328	ERX3548940	2013	2372	NVT	5	18	1
720987	ERS3755964	ERR3530612	ERX3548941	2013	1229	NT	60	29	1
720986	ERS3755965	ERR3530367	ERX3548942	2013	1229	NT	60	29	0
720985	ERS3755966	ERR3531015	ERX3548943	2009	439	NVT	7	1	1
720984	ERS3755967	ERR3530617	ERX3548944	2009	439	NVT	7	1	0
720983	ERS3755968	ERR3530843	ERX3548945	2009	439	NVT	7	1	0
720982	ERS3755969	ERR3530720	ERX3548946	2009	673	NVT	3	23	1
720981	ERS3755970	ERR3530675	ERX3548947	2009	439	NVT	7	1	0
720980	ERS3755971	ERR3530554	ERX3548948	2009	1262	NVT	11	15	1
720979	ERS3755972	ERR3530804	ERX3548949	2009	162	PCV7	6	5	1
720978	ERS3755973	ERR3530261	ERX3548950	2009	176	PCV7	24	3	1
720977	ERS3755974	ERR3531093	ERX3548951	2009	450	PCV13-7	4	4	1
720976	ERS3755975	ERR3530428	ERX3548952	2009	1692	NVT	29	9	1
720975	ERS3755976	ERR3530496	ERX3548953	2009	438	NVT	7	6	1
720974	ERS3755977	ERR3530307	ERX3548954	2009	199	PCV13-7	4	4	1
720973	ERS3755978	ERR3530638	ERX3548955	2009	199	NVT	4	4	1
720972	ERS3755979	ERR3530808	ERX3548956	2009	1600	NVT	89	43	1
720971	ERS3755980	ERR3530966	ERX3548957	2009	65	PCV13-7	64	11	1
720970	ERS3755981	ERR3530652	ERX3548958	2009	62	NVT	3	2	1
720969	ERS3755982	ERR3530434	ERX3548959	2009	97	NVT	35	25	1
720968	ERS3755983	ERR3530725	ERX3548960	2009	193	NVT	11	8	1
720967	ERS3755984	ERR3530510	ERX3548961	2009	193	NVT	11	8	0
720966	ERS3755985	ERR3530333	ERX3548962	2009	438	NVT	7	6	1
720965	ERS3755986	ERR3530626	ERX3548963	2009	405	NVT	32	37	1
720964	ERS3755987	ERR3530429	ERX3548964	2009	97	NVT	35	25	1
720963	ERS3755988	ERR3530649	ERX3548965	2009	NOVEL	NVT	3	2	0
720962	ERS3755989	ERR3530451	ERX3548966	2009	14670	NVT	3	2	0
720961	ERS3755990	ERR3531041	ERX3548967	2009	1262	NVT	11	15	1
720960	ERS3755991	ERR3530823	ERX3548968	2009	439	NVT	7	1	1
720959	ERS3755992	ERR3530273	ERX3548969	2009	432	NVT	99	26	1
720958	ERS3755993	ERR3530369	ERX3548970	2009	62	NVT	3	2	1
720957	ERS3755994	ERR3530326	ERX3548971	2009	62	NVT	3	2	0
720956	ERS3755995	ERR3530540	ERX3548972	2009	113	PCV7	50	21	1
720955	ERS3755996	ERR3530770	ERX3548973	2009	113	PCV7	50	21	0
720954	ERS3755997	ERR3530992	ERX3548974	2009	1551	NVT	35	25	1
720953	ERS3755998	ERR3530926	ERX3548975	2009	1551	NVT	35	25	0
720952	ERS3755999	ERR3531032	ERX3548976	2009	199	NVT	4	4	1
720951	ERS3756000	ERR3530562	ERX3548977	2009	199	NVT	4	4	1
720950	ERS3756001	ERR3530925	ERX3548978	2009	199	PCV13-7	4	4	1
720949	ERS3756002	ERR3531013	ERX3548979	2009	62	NVT	3	2	1
720948	ERS3756003	ERR3530824	ERX3548980	2009	65	PCV13-7	64	11	1
720947	ERS3756004	ERR3530778	ERX3548981	2009	1082	NVT	11	8	1
720946	ERS3756005	ERR3530613	ERX3548982	2009	72	NVT	16	47	1
720945	ERS3756006	ERR3530890	ERX3548983	2009	191	PCV13-7	15	28	1
720944	ERS3756007	ERR3530662	ERX3548984	2009	2220	NVT	4	4	1
720943	ERS3756008	ERR3530947	ERX3548985	2009	1082	NVT	11	8	1
720942	ERS3756009	ERR3530330	ERX3548986	2009	673	NVT	3	23	1
720941	ERS3756010	ERR3530524	ERX3548987	2009	191	PCV13-7	15	28	1
720940	ERS3756011	ERR3530527	ERX3548988	2009	191	PCV13-7	15	28	0
720273	ERS3756012	ERR3530550	ERX3548989	2013	162	NVT	6	5	1
720272	ERS3756013	ERR3530598	ERX3548990	2013	62	NVT	3	2	1
720271	ERS3756014	ERR3531031	ERX3548991	2013	393	NVT	38	32	1
720268	ERS3756015	ERR3530856	ERX3548992	2013	1766	NVT	57	22	1
720264	ERS3756016	ERR3530851	ERX3548993	2013	558	NVT	59	65	1
720260	ERS3756017	ERR3530938	ERX3548994	2009	393	NVT	38	32	1
720259	ERS3756018	ERR3530750	ERX3548995	2009	327	PCV13-7	29	9	1
720258	ERS3756019	ERR3530776	ERX3548996	2009	1766	NVT	57	22	1
720257	ERS3756020	ERR3530425	ERX3548997	2009	1766	NVT	57	22	0
720256	ERS3756021	ERR3530409	ERX3548998	2009	8368	NVT	99	26	1
720255	ERS3756022	ERR3530814	ERX3548999	2009	191	PCV13-7	15	28	1
720254	ERS3756023	ERR3530547	ERX3549000	2009	439	NVT	7	1	1
720253	ERS3756024	ERR3530498	ERX3549001	2009	62	NVT	3	2	1
720252	ERS3756025	ERR3530912	ERX3549002	2009	180	PCV13-7	12	27	1
720251	ERS3756026	ERR3531038	ERX3549003	2009	439	NVT	7	1	1
720250	ERS3756027	ERR3530749	ERX3549004	2009	4528	NVT	4	4	1
720249	ERS3756028	ERR3530911	ERX3549005	2009	180	PCV13-7	12	27	1
720248	ERS3756029	ERR3530764	ERX3549006	2009	180	PCV13-7	12	27	0
720247	ERS3756030	ERR3530884	ERX3549007	2009	NOVEL	NVT	4	4	0
720246	ERS3756031	ERR3530831	ERX3549008	2009	NOVEL	NVT	4	4	0
720245	ERS3756032	ERR3530784	ERX3549009	2009	36	PCV7	7	1	1
720244	ERS3756033	ERR3530259	ERX3549010	2009	NOVEL	NVT	45	42	0
720243	ERS3756034	ERR3530655	ERX3549011	2009	NOVEL	NVT	45	42	0
720242	ERS3756035	ERR3530910	ERX3549012	2009	1766	NVT	57	22	1
720241	ERS3756036	ERR3530567	ERX3549013	2009	673	NVT	3	23	1
720240	ERS3756037	ERR3530257	ERX3549014	2009	1082	NVT	11	8	1
720239	ERS3756038	ERR3530569	ERX3549015	2009	62	NVT	3	2	1
720238	ERS3756039	ERR3530953	ERX3549016	2009	62	NVT	3	2	0
720237	ERS3756040	ERR3530457	ERX3549017	2009	30	NVT	46	7	1
720236	ERS3756041	ERR3530871	ERX3549018	2009	1600	NVT	89	43	1
720235	ERS3756042	ERR3530794	ERX3549019	2009	1692	NVT	29	9	1
720234	ERS3756043	ERR3530581	ERX3549020	2009	162	PCV7	6	5	1
720233	ERS3756044	ERR3530954	ERX3549021	2009	1262	NVT	11	15	1
720232	ERS3756045	ERR3530396	ERX3549022	2009	176	PCV7	24	3	1
720231	ERS3756046	ERR3530303	ERX3549023	2009	673	NVT	3	23	1
720230	ERS3756047	ERR3530709	ERX3549024	2009	199	PCV13-7	4	4	1
720229	ERS3756048	ERR3530853	ERX3549025	2009	1692	NVT	29	9	1
720228	ERS3756049	ERR3530623	ERX3549026	2009	62	NVT	3	2	1
720227	ERS3756050	ERR3530578	ERX3549027	2009	439	NVT	7	1	1
720226	ERS3756051	ERR3530560	ERX3549028	2009	439	NVT	7	1	0
720225	ERS3756052	ERR3530943	ERX3549029	2009	199	PCV13-7	4	4	1
720224	ERS3756053	ERR3531072	ERX3549030	2009	199	PCV13-7	4	4	0
720223	ERS3756054	ERR3530605	ERX3549031	2009	448	NT	60	29	1
720222	ERS3756055	ERR3531009	ERX3549032	2009	433	NVT	19	14	1
720221	ERS3756056	ERR3530619	ERX3549033	2009	433	NVT	19	14	0
720220	ERS3756057	ERR3530756	ERX3549034	2009	433	NVT	19	14	0
720219	ERS3756058	ERR3530489	ERX3549035	2009	8604	NVT	36	12	1
720218	ERS3756059	ERR3530347	ERX3549036	2009	193	NVT	11	8	1
720217	ERS3756060	ERR3530544	ERX3549037	2009	193	NVT	11	8	0
720216	ERS3756061	ERR3530345	ERX3549038	2009	191	PCV13-7	15	28	1
720215	ERS3756062	ERR3530683	ERX3549039	2009	191	PCV13-7	15	28	0
720214	ERS3756063	ERR3531113	ERX3549040	2009	2062	PCV13-7	17	64	1
720213	ERS3756064	ERR3531086	ERX3549041	2009	439	NVT	7	1	1
720212	ERS3756065	ERR3531027	ERX3549042	2009	673	NVT	3	23	1
720211	ERS3756066	ERR3530875	ERX3549043	2009	65	PCV13-7	64	11	1
720210	ERS3756067	ERR3530920	ERX3549044	2009	180	PCV13-7	12	27	1
720209	ERS3756068	ERR3531108	ERX3549045	2009	327	PCV13-7	29	9	1
720208	ERS3756069	ERR3530448	ERX3549046	2009	62	NVT	3	2	1
720207	ERS3756070	ERR3530639	ERX3549047	2009	176	PCV7	24	3	1
720206	ERS3756071	ERR3530455	ERX3549048	2009	450	PCV13-7	4	4	1
720205	ERS3756072	ERR3530574	ERX3549049	2009	NOVEL	NT	258	31	0
720204	ERS3756073	ERR3530353	ERX3549050	2009	432	NVT	99	26	1
720203	ERS3756074	ERR3530260	ERX3549051	2009	62	NVT	3	2	1
720202	ERS3756075	ERR3530586	ERX3549052	2009	386	NVT	47	50	1
720201	ERS3756076	ERR3530312	ERX3549053	2009	176	PCV7	24	3	1
720200	ERS3756077	ERR3530477	ERX3549054	2009	438	NVT	7	6	1
720199	ERS3756078	ERR3530705	ERX3549055	2009	180	PCV13-7	12	27	1
720198	ERS3756079	ERR3530561	ERX3549056	2009	180	PCV13-7	12	27	0
720197	ERS3756080	ERR3530860	ERX3549057	2009	1692	NVT	29	9	1
720196	ERS3756081	ERR3530699	ERX3549058	2009	62	NVT	3	2	1
720195	ERS3756082	ERR3530565	ERX3549059	2009	62	NVT	3	2	0
720194	ERS3756083	ERR3530310	ERX3549060	2009	199	NVT	4	4	1
720193	ERS3756084	ERR3530739	ERX3549061	2009	62	NVT	3	2	1
720192	ERS3756085	ERR3530441	ERX3549062	2009	411	NVT	4	4	1
720191	ERS3756086	ERR3530424	ERX3549063	2009	411	NVT	4	4	0
720190	ERS3756087	ERR3530969	ERX3549064	2009	65	PCV13-7	64	11	1
720189	ERS3756088	ERR3531071	ERX3549065	2009	420	PCV7	1	44	1
720188	ERS3756089	ERR3530553	ERX3549066	2009	62	NVT	3	2	1
720187	ERS3756090	ERR3531006	ERX3549067	2009	199	PCV13-7	4	4	1
720186	ERS3756091	ERR3530716	ERX3549068	2009	2690	NVT	72	63	1
720185	ERS3756092	ERR3530752	ERX3549069	2009	447	NVT	123	36	1
720183	ERS3756093	ERR3530276	ERX3549070	2009	199	NVT	4	4	1
720182	ERS3756094	ERR3531030	ERX3549071	2009	438	NVT	7	6	1
717992	ERS3756095	ERR3530786	ERX3549072	2013	438	NVT	7	6	1
717990	ERS3756096	ERR3530903	ERX3549073	2013	438	NVT	7	6	1
717989	ERS3756097	ERR3530336	ERX3549074	2013	438	NVT	7	6	0
717988	ERS3756098	ERR3530718	ERX3549075	2013	162	NVT	6	5	1
717987	ERS3756099	ERR3531067	ERX3549076	2013	438	NVT	7	6	0
717985	ERS3756100	ERR3530928	ERX3549077	2013	162	NVT	6	5	1
717984	ERS3756101	ERR3530877	ERX3549078	2013	1635	NVT	36	12	1
717983	ERS3756102	ERR3530661	ERX3549079	2013	433	NVT	19	14	1
717981	ERS3756103	ERR3530316	ERX3549080	2013	433	NVT	19	14	0
717979	ERS3756104	ERR3530696	ERX3549081	2013	8368	NVT	99	26	1
717978	ERS3756105	ERR3530573	ERX3549082	2013	439	NVT	7	1	1
717977	ERS3756106	ERR3530845	ERX3549083	2013	8368	NVT	99	26	0
717976	ERS3756107	ERR3530985	ERX3549084	2013	446	NVT	36	12	1
717975	ERS3756108	ERR3530531	ERX3549085	2013	1551	NVT	35	25	1
717974	ERS3756109	ERR3530694	ERX3549086	2013	398	NVT	13	49	1
717973	ERS3756110	ERR3530697	ERX3549087	2013	1551	NVT	35	25	0
717972	ERS3756111	ERR3531076	ERX3549088	2013	439	NVT	7	1	1
717971	ERS3756112	ERR3531091	ERX3549089	2013	439	NVT	7	1	1
717970	ERS3756113	ERR3530724	ERX3549090	2013	439	NVT	7	1	0
717969	ERS3756114	ERR3530383	ERX3549091	2013	392	NVT	49	24	1
717968	ERS3756115	ERR3530610	ERX3549092	2013	199	NVT	4	4	1
717967	ERS3756116	ERR3530280	ERX3549093	2013	392	NVT	49	24	0
717966	ERS3756117	ERR3530322	ERX3549094	2013	162	NVT	6	5	1
717965	ERS3756118	ERR3530597	ERX3549095	2013	449	NT	81	10	1
717963	ERS3756119	ERR3530747	ERX3549096	2013	62	NVT	3	2	1
717962	ERS3756120	ERR3530864	ERX3549097	2013	198	NVT	72	34	1
717961	ERS3756121	ERR3530880	ERX3549098	2013	433	NVT	19	14	1
717960	ERS3756122	ERR3530728	ERX3549099	2013	439	NVT	7	1	1
717959	ERS3756123	ERR3530962	ERX3549100	2013	1635	NVT	36	12	1
717958	ERS3756124	ERR3530830	ERX3549101	2013	193	NVT	11	8	1
717957	ERS3756125	ERR3530360	ERX3549102	2013	193	NVT	11	8	1
717956	ERS3756126	ERR3531097	ERX3549103	2013	1692	NVT	29	9	1
717955	ERS3756127	ERR3530809	ERX3549104	2013	97	NVT	35	25	1
717954	ERS3756128	ERR3530676	ERX3549105	2013	1692	NVT	29	9	0
717953	ERS3756129	ERR3530769	ERX3549106	2013	97	NVT	35	25	0
717952	ERS3756130	ERR3531021	ERX3549107	2013	62	NVT	3	2	1
717951	ERS3756131	ERR3531025	ERX3549108	2013	53	NVT	3	48	1
717950	ERS3756132	ERR3530736	ERX3549109	2013	199	NVT	4	4	1
717949	ERS3756133	ERR3530766	ERX3549110	2013	62	NVT	3	2	1
717948	ERS3756134	ERR3530850	ERX3549111	2013	199	NVT	4	4	1
717947	ERS3756135	ERR3530497	ERX3549112	2013	438	NVT	7	6	1
717946	ERS3756136	ERR3531004	ERX3549113	2013	199	NVT	4	4	0
717945	ERS3756137	ERR3530334	ERX3549114	2013	5136	NVT	46	7	1
717944	ERS3756138	ERR3530921	ERX3549115	2013	1262	NVT	11	15	1
717943	ERS3756139	ERR3530963	ERX3549116	2013	1635	NVT	36	12	1
717942	ERS3756140	ERR3530493	ERX3549117	2013	410	NVT	11	8	1
717941	ERS3756141	ERR3530934	ERX3549118	2013	8604	NVT	36	12	1
717940	ERS3756142	ERR3530563	ERX3549119	2013	452	NVT	75	17	1
717939	ERS3756143	ERR3530994	ERX3549120	2013	177	NVT	44	19	1
717938	ERS3756144	ERR3530265	ERX3549121	2013	62	NVT	3	2	1
717937	ERS3756145	ERR3530390	ERX3549122	2013	NOVEL	NVT	72	34	0
717936	ERS3756146	ERR3530936	ERX3549123	2013	1635	NVT	36	12	1
717935	ERS3756147	ERR3530388	ERX3549124	2013	62	NVT	3	2	0
717934	ERS3756148	ERR3530604	ERX3549125	2013	162	NVT	6	5	1
717932	ERS3756149	ERR3531023	ERX3549126	2013	162	NVT	6	5	0
717930	ERS3756150	ERR3530727	ERX3549127	2013	3450	NVT	46	7	1
717928	ERS3756151	ERR3530551	ERX3549128	2013	162	NVT	6	5	0
717926	ERS3756152	ERR3530503	ERX3549129	2013	162	NVT	6	5	1
717924	ERS3756153	ERR3530464	ERX3549130	2013	446	NVT	36	12	1
717922	ERS3756154	ERR3530878	ERX3549131	2013	1262	NVT	11	15	1
717920	ERS3756155	ERR3531107	ERX3549132	2013	193	NVT	11	8	1
717918	ERS3756156	ERR3530782	ERX3549133	2013	438	NVT	7	6	1
717916	ERS3756157	ERR3530976	ERX3549134	2013	162	NVT	6	5	1
717914	ERS3756158	ERR3530508	ERX3549135	2013	62	NVT	3	2	1
717912	ERS3756159	ERR3530840	ERX3549136	2013	438	NVT	7	6	1
717910	ERS3756160	ERR3530892	ERX3549137	2013	1600	NVT	89	43	1
717908	ERS3756161	ERR3530354	ERX3549138	2013	392	NVT	49	24	1
717906	ERS3756162	ERR3531082	ERX3549139	2013	62	NVT	3	2	1
717904	ERS3756163	ERR3530861	ERX3549140	2013	438	NVT	7	6	1
717902	ERS3756164	ERR3530475	ERX3549141	2013	180	PCV13-7	12	27	1
717900	ERS3756165	ERR3530977	ERX3549142	2013	398	NVT	13	49	1
717898	ERS3756166	ERR3530627	ERX3549143	2013	438	NVT	7	6	1
717896	ERS3756167	ERR3530721	ERX3549144	2013	162	NVT	6	5	1
717894	ERS3756168	ERR3530986	ERX3549145	2013	1692	NVT	29	9	1
717892	ERS3756169	ERR3530636	ERX3549146	2013	439	NVT	7	1	1
717890	ERS3756170	ERR3530254	ERX3549147	2013	452	NVT	75	17	1
717888	ERS3756171	ERR3530879	ERX3549148	2013	1262	NVT	11	15	1
717886	ERS3756172	ERR3530589	ERX3549149	2013	439	NVT	7	1	1
717884	ERS3756173	ERR3530433	ERX3549150	2013	251	PCV7	119	62	1
717882	ERS3756174	ERR3531092	ERX3549151	2013	177	NVT	44	19	1
717880	ERS3756175	ERR3530687	ERX3549152	2013	438	NVT	7	6	1
717878	ERS3756176	ERR3530376	ERX3549153	2013	30	NVT	46	7	1
717876	ERS3756177	ERR3530803	ERX3549154	2013	62	NVT	3	2	1
717874	ERS3756178	ERR3530374	ERX3549155	2013	398	NVT	13	49	1
717872	ERS3756179	ERR3530838	ERX3549156	2013	191	PCV13-7	15	28	1
717870	ERS3756180	ERR3530854	ERX3549157	2013	392	NVT	49	24	1
717866	ERS3756181	ERR3531103	ERX3549158	2013	5136	NVT	46	7	1
717864	ERS3756182	ERR3530478	ERX3549159	2013	53	NVT	3	48	1
717860	ERS3756183	ERR3530821	ERX3549160	2013	1635	NVT	36	12	1
717856	ERS3756184	ERR3530692	ERX3549161	2013	1262	NVT	11	15	1
717854	ERS3756185	ERR3530329	ERX3549162	2013	452	NVT	75	17	1
717852	ERS3756186	ERR3530897	ERX3549163	2013	439	NT	7	1	1
717848	ERS3756187	ERR3530415	ERX3549164	2013	1692	NVT	29	9	1
717846	ERS3756188	ERR3530339	ERX3549165	2013	62	NVT	3	2	1
717844	ERS3756189	ERR3530350	ERX3549166	2013	62	NVT	3	2	0
717842	ERS3756190	ERR3530645	ERX3549167	2013	62	NVT	3	2	1
717840	ERS3756191	ERR3531011	ERX3549168	2013	6835	NVT	46	7	1
717834	ERS3756192	ERR3530707	ERX3549169	2013	62	NVT	3	2	1
717832	ERS3756193	ERR3530520	ERX3549170	2013	449	NT	81	10	1
717830	ERS3756194	ERR3530575	ERX3549171	2013	449	NT	81	10	1
717828	ERS3756195	ERR3531035	ERX3549172	2013	452	NVT	75	17	1
717826	ERS3756196	ERR3530445	ERX3549173	2013	1635	NVT	36	12	1
717825	ERS3756197	ERR3530460	ERX3549174	2013	2447	PCV7	9	38	1
717823	ERS3756198	ERR3530949	ERX3549175	2013	439	NVT	7	1	1
717822	ERS3756199	ERR3531039	ERX3549176	2013	30	NVT	46	7	1
717821	ERS3756200	ERR3530929	ERX3549177	2013	8604	NVT	36	12	1
717820	ERS3756201	ERR3530431	ERX3549178	2013	449	NT	81	10	1
670263	ERS3756202	ERR3530351	ERX3549179	2018	448	NT	60	29	1
670261	ERS3756203	ERR3530591	ERX3549180	2018	433	NVT	19	14	1
670259	ERS3756204	ERR3530609	ERX3549181	2018	3811	NVT	6	5	1
667375	ERS3756205	ERR3530426	ERX3549182	2018	193	NVT	11	8	1
667374	ERS3756206	ERR3530741	ERX3549183	2018	62	NVT	3	2	1
667373	ERS3756207	ERR3530792	ERX3549184	2018	62	NVT	3	2	1
667372	ERS3756208	ERR3530335	ERX3549185	2018	3811	NVT	6	5	1
667371	ERS3756209	ERR3531124	ERX3549186	2018	9976	NVT	930	61	1
667370	ERS3756210	ERR3530673	ERX3549187	2018	4149	NT	81	10	1
667368	ERS3756211	ERR3530810	ERX3549188	2018	3811	NVT	6	5	0
665064	ERS3756212	ERR3530371	ERX3549189	2018	198	NVT	72	34	1
665063	ERS3756213	ERR3530657	ERX3549190	2018	4149	NT	81	10	0
665062	ERS3756214	ERR3530518	ERX3549191	2018	13706	NVT	46	7	1
665061	ERS3756215	ERR3530640	ERX3549192	2018	3811	NVT	6	5	1
660180	ERS3756216	ERR3530975	ERX3549193	2018	2372	NVT	5	18	1
660179	ERS3756217	ERR3530500	ERX3549194	2018	2372	NVT	5	18	1
660178	ERS3756218	ERR3530297	ERX3549195	2018	1262	NVT	11	15	1
660132	ERS3756219	ERR3530418	ERX3549196	2018	2372	NVT	5	18	0
660130	ERS3756220	ERR3530841	ERX3549197	2018	177	NVT	44	19	1
660128	ERS3756221	ERR3530412	ERX3549198	2018	1766	NVT	57	22	1
660126	ERS3756222	ERR3530995	ERX3549199	2018	766	NVT	131	60	1
660124	ERS3756223	ERR3530264	ERX3549200	2018	62	NVT	3	2	1
657391	ERS3756224	ERR3530436	ERX3549201	2018	446	NVT	36	12	1
657390	ERS3756225	ERR3530443	ERX3549202	2018	1818	NVT	45	42	1
657389	ERS3756226	ERR3530946	ERX3549203	2018	3811	NVT	6	5	0
657388	ERS3756227	ERR3530644	ERX3549204	2018	8060	NVT	55	59	1
657387	ERS3756228	ERR3530266	ERX3549205	2018	4149	NT	81	10	1
657386	ERS3756229	ERR3530509	ERX3549206	2018	4149	NT	81	10	0
657385	ERS3756230	ERR3530670	ERX3549207	2018	1551	NVT	35	25	1
657384	ERS3756231	ERR3530663	ERX3549208	2018	4149	NT	81	10	1
657302	ERS3756232	ERR3530754	ERX3549209	2018	433	NVT	19	14	1
657301	ERS3756233	ERR3530991	ERX3549210	2018	1262	NVT	11	15	1
657300	ERS3756234	ERR3530869	ERX3549211	2018	1046	NVT	576	58	1
655411	ERS3756235	ERR3530913	ERX3549212	2018	7260	NVT	18	41	1
653572	ERS3756236	ERR3530882	ERX3549213	2018	199	NVT	4	4	1
652829	ERS3756237	ERR3530887	ERX3549214	2018	2068	NVT	36	20	1
652828	ERS3756238	ERR3530748	ERX3549215	2018	4346	NVT	72	34	1
652827	ERS3756239	ERR3530957	ERX3549216	2018	7260	NVT	18	41	0
652825	ERS3756240	ERR3530870	ERX3549217	2018	2372	NVT	5	18	1
652824	ERS3756241	ERR3530559	ERX3549218	2018	438	NVT	7	6	1
652823	ERS3756242	ERR3530863	ERX3549219	2018	8711	NVT	11	15	1
652822	ERS3756243	ERR3530380	ERX3549220	2018	177	NVT	44	19	1
652821	ERS3756244	ERR3530362	ERX3549221	2018	2372	NVT	5	18	1
651723	ERS3756245	ERR3531112	ERX3549222	2018	1766	NVT	57	22	1
651722	ERS3756246	ERR3530771	ERX3549223	2018	1877	NVT	11	8	1
651721	ERS3756247	ERR3530251	ERX3549224	2018	673	NVT	3	23	1
651547	ERS3756248	ERR3530416	ERX3549225	2018	235	NVT	124	57	1
651546	ERS3756249	ERR3530816	ERX3549226	2018	62	NVT	3	2	1
651545	ERS3756250	ERR3530927	ERX3549227	2018	193	NVT	11	8	1
651039	ERS3756251	ERR3530987	ERX3549228	2018	438	NVT	7	6	1
651038	ERS3756252	ERR3531068	ERX3549229	2018	42	NVT	7	6	1
651037	ERS3756253	ERR3531116	ERX3549230	2018	438	NVT	7	6	0
651036	ERS3756254	ERR3530755	ERX3549231	2018	180	PCV13-7	12	46	1
651035	ERS3756255	ERR3530772	ERX3549232	2018	717	NVT	3	39	1
651034	ERS3756256	ERR3530933	ERX3549233	2018	62	NVT	3	2	1
651033	ERS3756257	ERR3530321	ERX3549234	2018	177	NVT	44	19	1
651031	ERS3756258	ERR3531121	ERX3549235	2018	62	NVT	3	2	1
651030	ERS3756259	ERR3530539	ERX3549236	2018	5139	NVT	11	40	1
651029	ERS3756260	ERR3530799	ERX3549237	2018	4149	NT	81	10	1
651028	ERS3756261	ERR3530780	ERX3549238	2018	62	NVT	3	2	0
651027	ERS3756262	ERR3530401	ERX3549239	2018	5139	NVT	11	40	0
651026	ERS3756263	ERR3530526	ERX3549240	2018	177	NVT	44	19	1
642769	ERS3756264	ERR3531070	ERX3549241	2018	10468	NVT	57	22	1
642768	ERS3756265	ERR3530874	ERX3549242	2018	177	NVT	44	19	0
318635	ERS3756266	ERR3530601	ERX3549243	2016	193	NVT	11	8	1
318634	ERS3756267	ERR3530453	ERX3549244	2016	816	NVT	36	20	1
318633	ERS3756268	ERR3530405	ERX3549245	2016	4237	NVT	76	56	1
318632	ERS3756269	ERR3530706	ERX3549246	2016	66	NVT	16	30	1
318631	ERS3756270	ERR3530349	ERX3549247	2016	11161	NVT	140	35	1
318630	ERS3756271	ERR3530545	ERX3549248	2016	11161	NVT	140	35	0
318629	ERS3756272	ERR3530993	ERX3549249	2016	433	NVT	19	14	1
313926	ERS3756273	ERR3530430	ERX3549250	2016	438	NVT	7	6	1
313925	ERS3756274	ERR3530738	ERX3549251	2016	66	NVT	16	30	1
313923	ERS3756275	ERR3530941	ERX3549252	2016	717	NVT	3	39	1
311490	ERS3756276	ERR3530315	ERX3549253	2016	433	NVT	19	14	1
311489	ERS3756277	ERR3530902	ERX3549254	2016	193	NVT	11	8	1
311488	ERS3756278	ERR3530669	ERX3549255	2016	12423	NVT	7	6	1
311487	ERS3756279	ERR3531063	ERX3549256	2016	12423	NVT	7	6	0
311486	ERS3756280	ERR3530281	ERX3549257	2016	30	NVT	46	7	1
311485	ERS3756281	ERR3530359	ERX3549258	2016	30	NVT	46	7	1
311484	ERS3756282	ERR3530407	ERX3549259	2016	30	NVT	46	7	0
311483	ERS3756283	ERR3530313	ERX3549260	2016	2372	NVT	5	18	1
311482	ERS3756284	ERR3530893	ERX3549261	2016	432	NVT	99	26	1
311481	ERS3756285	ERR3530805	ERX3549262	2016	1262	NVT	11	15	1
311480	ERS3756286	ERR3530302	ERX3549263	2016	1262	NVT	11	15	1
311479	ERS3756287	ERR3530427	ERX3549264	2016	1262	NVT	11	15	1
311478	ERS3756288	ERR3531047	ERX3549265	2016	292	NVT	324	55	1
311477	ERS3756289	ERR3530896	ERX3549266	2016	42	NVT	7	6	1
311476	ERS3756290	ERR3530439	ERX3549267	2016	30	NVT	46	7	1
311475	ERS3756291	ERR3530731	ERX3549268	2016	449	NT	81	10	1
311474	ERS3756292	ERR3530472	ERX3549269	2016	383	NVT	156	54	1
311473	ERS3756293	ERR3530726	ERX3549270	2016	30	NVT	46	7	1
311472	ERS3756294	ERR3530402	ERX3549271	2016	547	NVT	45	53	1
311471	ERS3756295	ERR3530905	ERX3549272	2016	42	NVT	7	6	1
308640	ERS3756296	ERR3530317	ERX3549273	2016	392	NVT	49	24	1
308639	ERS3756297	ERR3530666	ERX3549274	2016	199	NVT	4	4	1
308638	ERS3756298	ERR3530916	ERX3549275	2016	7260	NVT	18	41	1
308637	ERS3756299	ERR3531104	ERX3549276	2016	7260	NVT	18	41	0
308636	ERS3756300	ERR3531120	ERX3549277	2016	673	NVT	3	23	1
308635	ERS3756301	ERR3530490	ERX3549278	2016	447	NVT	123	36	1
308634	ERS3756302	ERR3530606	ERX3549279	2016	392	NVT	49	24	1
308633	ERS3756303	ERR3530566	ERX3549280	2016	63	NVT	9	38	1
308632	ERS3756304	ERR3530608	ERX3549281	2016	62	NVT	3	2	1
308631	ERS3756305	ERR3531007	ERX3549282	2016	199	NVT	4	4	1
308630	ERS3756306	ERR3531099	ERX3549283	2016	433	NVT	19	14	1
308629	ERS3756307	ERR3531106	ERX3549284	2016	177	NVT	44	19	1
308628	ERS3756308	ERR3530827	ERX3549285	2016	405	NVT	32	37	1
308627	ERS3756309	ERR3530534	ERX3549286	2016	405	NVT	32	37	0
308626	ERS3756310	ERR3530937	ERX3549287	2016	199	PCV13-7	4	4	1
308625	ERS3756311	ERR3530481	ERX3549288	2016	10468	NVT	57	22	1
308624	ERS3756312	ERR3530480	ERX3549289	2016	199	NVT	4	4	1
308623	ERS3756313	ERR3531040	ERX3549290	2016	66	NVT	16	30	1
308622	ERS3756314	ERR3530577	ERX3549291	2016	10468	NVT	57	22	1
308621	ERS3756315	ERR3530392	ERX3549292	2016	449	NT	81	10	1
308620	ERS3756316	ERR3531024	ERX3549293	2016	433	NVT	19	14	1
308619	ERS3756317	ERR3530960	ERX3549294	2016	1349	NVT	5	18	1
308618	ERS3756318	ERR3530417	ERX3549295	2016	410	NVT	11	8	1
308617	ERS3756319	ERR3530284	ERX3549296	2016	2068	NVT	36	20	1
308614	ERS3756320	ERR3531083	ERX3549297	2016	433	NVT	19	14	1
308612	ERS3756321	ERR3530622	ERX3549298	2016	439	NVT	7	1	1
308610	ERS3756322	ERR3530470	ERX3549299	2016	58	NVT	140	35	1
308609	ERS3756323	ERR3530262	ERX3549300	2016	193	NVT	11	8	1
308608	ERS3756324	ERR3530979	ERX3549301	2016	1766	NVT	57	22	1
308607	ERS3756325	ERR3531075	ERX3549302	2016	1766	NVT	57	22	0
308606	ERS3756326	ERR3530846	ERX3549303	2016	673	NVT	3	23	1
308605	ERS3756327	ERR3530474	ERX3549304	2016	439	NVT	7	1	1
308604	ERS3756328	ERR3530775	ERX3549305	2016	11218	NVT	9	38	1
308603	ERS3756329	ERR3530331	ERX3549306	2016	177	NVT	44	19	1
308602	ERS3756330	ERR3530900	ERX3549307	2016	2372	NVT	5	18	1
308601	ERS3756331	ERR3530377	ERX3549308	2016	816	NVT	36	20	1
308600	ERS3756332	ERR3530479	ERX3549309	2016	193	NVT	11	8	1
308599	ERS3756333	ERR3530849	ERX3549310	2016	2372	NVT	5	18	1
308597	ERS3756334	ERR3530806	ERX3549311	2016	162	NVT	6	5	1
308596	ERS3756335	ERR3530492	ERX3549312	2016	177	NVT	44	19	1
308595	ERS3756336	ERR3530572	ERX3549313	2016	NOVEL	NVT	49	24	0
308594	ERS3756337	ERR3530456	ERX3549314	2016	1262	NVT	11	15	1
308593	ERS3756338	ERR3530269	ERX3549315	2016	2068	NVT	36	20	1
308591	ERS3756339	ERR3531049	ERX3549316	2016	180	PCV13-7	12	27	1
308590	ERS3756340	ERR3530290	ERX3549317	2016	452	NVT	75	17	1
308589	ERS3756341	ERR3530883	ERX3549318	2016	439	NVT	7	1	1
308588	ERS3756342	ERR3530914	ERX3549319	2016	30	NVT	46	7	1
308587	ERS3756343	ERR3530952	ERX3549320	2016	30	NVT	46	7	0
308586	ERS3756344	ERR3531020	ERX3549321	2016	2372	NVT	5	18	1
308585	ERS3756345	ERR3530487	ERX3549322	2016	62	NVT	3	2	1
308584	ERS3756346	ERR3530797	ERX3549323	2016	1635	NVT	36	12	1
308583	ERS3756347	ERR3530504	ERX3549324	2016	438	NVT	7	6	1
308582	ERS3756348	ERR3530564	ERX3549325	2016	432	NVT	99	26	1
308581	ERS3756349	ERR3531079	ERX3549326	2016	199	NVT	4	4	1
308579	ERS3756350	ERR3530494	ERX3549327	2016	2372	NVT	5	18	1
308578	ERS3756351	ERR3530919	ERX3549328	2016	448	NT	60	29	1
308577	ERS3756352	ERR3530314	ERX3549329	2016	448	NT	60	29	0
308576	ERS3756353	ERR3530723	ERX3549330	2016	452	NVT	75	17	1
308575	ERS3756354	ERR3530633	ERX3549331	2016	452	NVT	75	17	0
308574	ERS3756355	ERR3530454	ERX3549332	2016	452	NVT	75	17	0
308573	ERS3756356	ERR3530271	ERX3549333	2016	438	NVT	7	6	1
308572	ERS3756357	ERR3530440	ERX3549334	2016	62	NVT	3	2	1
308571	ERS3756358	ERR3530631	ERX3549335	2016	344	NT	81	10	1
308570	ERS3756359	ERR3530391	ERX3549336	2016	12116	NVT	11	40	1
308569	ERS3756360	ERR3530701	ERX3549337	2016	62	NVT	3	2	1
308568	ERS3756361	ERR3530734	ERX3549338	2016	62	NVT	3	2	1
308567	ERS3756362	ERR3530361	ERX3549339	2016	199	NVT	4	4	1
308566	ERS3756363	ERR3530596	ERX3549340	2016	62	NVT	3	2	1
308565	ERS3756364	ERR3530906	ERX3549341	2016	62	NVT	3	2	0
308564	ERS3756365	ERR3530584	ERX3549342	2016	66	NVT	16	30	1
308563	ERS3756366	ERR3530370	ERX3549343	2016	461	NVT	36	20	1
308562	ERS3756367	ERR3530461	ERX3549344	2016	449	NT	81	10	1
308561	ERS3756368	ERR3530488	ERX3549345	2016	9355	NVT	9	38	1
308560	ERS3756369	ERR3530681	ERX3549346	2016	199	PCV13-7	4	4	1
308559	ERS3756370	ERR3531045	ERX3549347	2016	1635	NVT	36	12	1
304300	ERS3756371	ERR3531088	ERX3549348	2016	1349	NVT	5	18	0
304298	ERS3756372	ERR3531126	ERX3549349	2016	405	NVT	32	37	1
304297	ERS3756373	ERR3530532	ERX3549350	2016	1262	NVT	11	15	1
304296	ERS3756374	ERR3531100	ERX3549351	2016	2220	NVT	4	4	1
304295	ERS3756375	ERR3530358	ERX3549352	2016	NOVEL	NVT	3	2	0
304293	ERS3756376	ERR3531053	ERX3549353	2016	180	PCV13-7	12	46	1
304292	ERS3756377	ERR3530643	ERX3549354	2016	392	NVT	49	24	1
304291	ERS3756378	ERR3530286	ERX3549355	2016	2220	NVT	4	4	1
304290	ERS3756379	ERR3530277	ERX3549356	2016	62	NVT	3	2	1
304288	ERS3756380	ERR3530365	ERX3549357	2016	3097	NT	81	10	1
304287	ERS3756381	ERR3530256	ERX3549358	2016	4149	NT	81	10	1
304286	ERS3756382	ERR3530298	ERX3549359	2016	4149	NT	81	10	0
304285	ERS3756383	ERR3530327	ERX3549360	2016	393	NVT	38	32	1
304284	ERS3756384	ERR3530685	ERX3549361	2016	393	NVT	38	32	0
304283	ERS3756385	ERR3531016	ERX3549362	2016	30	NVT	46	7	1
304282	ERS3756386	ERR3530777	ERX3549363	2016	1349	NVT	5	18	1
304280	ERS3756387	ERR3530961	ERX3549364	2016	NOVEL	NVT	16	47	0
304279	ERS3756388	ERR3531069	ERX3549365	2016	447	NVT	123	36	1
304278	ERS3756389	ERR3530857	ERX3549366	2016	62	NVT	3	2	1
304277	ERS3756390	ERR3530299	ERX3549367	2016	1635	NVT	36	12	1
304276	ERS3756391	ERR3531073	ERX3549368	2016	11161	NVT	140	35	0
304274	ERS3756392	ERR3530357	ERX3549369	2016	100	NVT	3	39	1
304273	ERS3756393	ERR3530341	ERX3549370	2016	1262	NVT	11	15	1
304272	ERS3756394	ERR3530557	ERX3549371	2016	2372	NVT	5	18	1
304271	ERS3756395	ERR3530735	ERX3549372	2016	180	PCV13-7	12	46	1
304270	ERS3756396	ERR3530630	ERX3549373	2016	439	NVT	7	1	1
304269	ERS3756397	ERR3530700	ERX3549374	2016	162	NVT	6	5	1
304268	ERS3756398	ERR3530964	ERX3549375	2016	193	NVT	11	8	1
304267	ERS3756399	ERR3530908	ERX3549376	2016	452	NVT	75	17	1
304266	ERS3756400	ERR3530603	ERX3549377	2016	1551	NVT	35	25	1
304265	ERS3756401	ERR3530842	ERX3549378	2016	97	NVT	35	25	1
304264	ERS3756402	ERR3530855	ERX3549379	2016	162	NVT	6	5	1
304262	ERS3756403	ERR3530499	ERX3549380	2016	162	NVT	6	5	1
304261	ERS3756404	ERR3531010	ERX3549381	2016	162	NVT	6	5	1
304260	ERS3756405	ERR3530471	ERX3549382	2016	162	NVT	6	5	0
304259	ERS3756406	ERR3530337	ERX3549383	2016	NOVEL	NVT	3	2	0
304258	ERS3756407	ERR3531101	ERX3549384	2016	62	NVT	3	2	1
300877	ERS3756408	ERR3530651	ERX3549385	2016	73	NVT	16	52	1
300875	ERS3756409	ERR3530894	ERX3549386	2016	62	NVT	3	2	1
300874	ERS3756410	ERR3530338	ERX3549387	2016	1349	NVT	5	18	1
300873	ERS3756411	ERR3530590	ERX3549388	2016	8709	NT	258	31	1
300872	ERS3756412	ERR3530800	ERX3549389	2016	NOVEL	NVT	5	18	0
300869	ERS3756413	ERR3530909	ERX3549390	2016	1692	NVT	29	9	1
300868	ERS3756414	ERR3530507	ERX3549391	2016	1262	NVT	11	15	1
300867	ERS3756415	ERR3530250	ERX3549392	2016	1262	NVT	11	15	1
300866	ERS3756416	ERR3530873	ERX3549393	2016	1766	NVT	57	22	1
300865	ERS3756417	ERR3530420	ERX3549394	2016	433	NVT	19	14	1
300864	ERS3756418	ERR3530421	ERX3549395	2016	3097	NT	81	10	1
300863	ERS3756419	ERR3530658	ERX3549396	2016	438	NVT	7	6	1
300862	ERS3756420	ERR3530650	ERX3549397	2016	12116	NVT	11	40	1
300861	ERS3756421	ERR3530629	ERX3549398	2016	1877	NVT	11	8	1
300860	ERS3756422	ERR3531019	ERX3549399	2016	162	NVT	6	5	1
300859	ERS3756423	ERR3530690	ERX3549400	2016	162	NVT	6	5	1
300858	ERS3756424	ERR3530989	ERX3549401	2016	392	NVT	49	24	1
300857	ERS3756425	ERR3531034	ERX3549402	2016	816	NVT	36	20	1
300856	ERS3756426	ERR3530730	ERX3549403	2016	816	NVT	36	20	0
300855	ERS3756427	ERR3530546	ERX3549404	2016	1262	NVT	11	15	1
300854	ERS3756428	ERR3530393	ERX3549405	2016	62	NVT	3	2	1
300853	ERS3756429	ERR3530802	ERX3549406	2016	438	NVT	7	6	1
300852	ERS3756430	ERR3531115	ERX3549407	2016	438	NVT	7	6	0
300851	ERS3756431	ERR3530822	ERX3549408	2016	193	NVT	11	8	1
300850	ERS3756432	ERR3530320	ERX3549409	2016	816	NVT	36	20	1
300849	ERS3756433	ERR3530304	ERX3549410	2016	8709	NT	258	31	1
300848	ERS3756434	ERR3530834	ERX3549411	2016	8709	NT	258	31	0
300847	ERS3756435	ERR3530442	ERX3549412	2016	198	NVT	72	34	1
300846	ERS3756436	ERR3530410	ERX3549413	2016	NOVEL	NVT	7	1	0
300845	ERS3756437	ERR3530618	ERX3549414	2016	66	NVT	16	30	1
300844	ERS3756438	ERR3530945	ERX3549415	2016	193	NVT	11	8	1
300842	ERS3756439	ERR3530355	ERX3549416	2016	816	NVT	36	20	1
300841	ERS3756440	ERR3530599	ERX3549417	2016	30	NVT	46	7	1
293064	ERS3756441	ERR3530682	ERX3549418	2016	439	NVT	7	1	1
293063	ERS3756442	ERR3530898	ERX3549419	2016	62	NVT	3	2	1
293062	ERS3756443	ERR3530865	ERX3549420	2016	717	NVT	3	39	1
289710	ERS3756444	ERR3530291	ERX3549421	2016	62	NVT	3	2	1
289708	ERS3756445	ERR3530292	ERX3549422	2016	62	NVT	3	2	1
289707	ERS3756446	ERR3530583	ERX3549423	2016	62	NVT	3	2	0
289706	ERS3756447	ERR3530450	ERX3549424	2016	NOVEL	NVT	4	4	0
289704	ERS3756448	ERR3530642	ERX3549425	2016	4149	NT	81	10	1
289702	ERS3756449	ERR3530386	ERX3549426	2016	1262	NVT	11	15	1
289701	ERS3756450	ERR3531105	ERX3549427	2016	673	NVT	3	23	1
289698	ERS3756451	ERR3531050	ERX3549428	2016	438	NVT	7	6	1
304294	ERS3756452	ERR3530382	ERX3549429	2016	410	NVT	11	8	0

## Sheet: Sheet2
763050	ERX3548553
763049	ERX3548554
760602	ERX3548555
760601	ERX3548556
760600	ERX3548557
760599	ERX3548558
760598	ERX3548559
760597	ERX3548560
760596	ERX3548561
760595	ERX3548562
760594	ERX3548563
760593	ERX3548564
760592	ERX3548565
760591	ERX3548566
760590	ERX3548567
760589	ERX3548568
760588	ERX3548569
760318	ERX3548570
760316	ERX3548571
760312	ERX3548572
760308	ERX3548573
759553	ERX3548574
759552	ERX3548575
759551	ERX3548576
759550	ERX3548577
759549	ERX3548578
759548	ERX3548579
759547	ERX3548580
759546	ERX3548581
759545	ERX3548582
759544	ERX3548583
759543	ERX3548584
759542	ERX3548585
759541	ERX3548586
759540	ERX3548587
759539	ERX3548588
759538	ERX3548589
759537	ERX3548590
759536	ERX3548591
759535	ERX3548592
759534	ERX3548593
759533	ERX3548594
759532	ERX3548595
759531	ERX3548596
759530	ERX3548597
759529	ERX3548598
759528	ERX3548599
759527	ERX3548600
759526	ERX3548601
759525	ERX3548602
759524	ERX3548603
759523	ERX3548604
759522	ERX3548605
759521	ERX3548606
759520	ERX3548607
759519	ERX3548608
759518	ERX3548609
759517	ERX3548610
759516	ERX3548611
759515	ERX3548612
759514	ERX3548613
759513	ERX3548614
759512	ERX3548615
759511	ERX3548616
759510	ERX3548617
759509	ERX3548618
759508	ERX3548619
759507	ERX3548620
759506	ERX3548621
759505	ERX3548622
759504	ERX3548623
758027	ERX3548624
758026	ERX3548625
758025	ERX3548626
758024	ERX3548627
758023	ERX3548628
758022	ERX3548629
758021	ERX3548630
758020	ERX3548631
758019	ERX3548632
758018	ERX3548633
758017	ERX3548634
758016	ERX3548635
758015	ERX3548636
758014	ERX3548637
758013	ERX3548638
758012	ERX3548639
758011	ERX3548640
758010	ERX3548641
758009	ERX3548642
758008	ERX3548643
758007	ERX3548644
758006	ERX3548645
758005	ERX3548646
758004	ERX3548647
758003	ERX3548648
758002	ERX3548649
758000	ERX3548650
757999	ERX3548651
757998	ERX3548652
757997	ERX3548653
757996	ERX3548654
757995	ERX3548655
757994	ERX3548656
757993	ERX3548657
757992	ERX3548658
757991	ERX3548659
757990	ERX3548660
757989	ERX3548661
757988	ERX3548662
757987	ERX3548663
757986	ERX3548664
757985	ERX3548665
757984	ERX3548666
757983	ERX3548667
757982	ERX3548668
757981	ERX3548669
757980	ERX3548670
757979	ERX3548671
757978	ERX3548672
757977	ERX3548673
757976	ERX3548674
757975	ERX3548675
757974	ERX3548676
757973	ERX3548677
757972	ERX3548678
757971	ERX3548679
757970	ERX3548680
757969	ERX3548681
757968	ERX3548682
757967	ERX3548683
757966	ERX3548684
757965	ERX3548685
757964	ERX3548686
757963	ERX3548687
757962	ERX3548688
757961	ERX3548689
757960	ERX3548690
757959	ERX3548691
757958	ERX3548692
757957	ERX3548693
757956	ERX3548694
757955	ERX3548695
757954	ERX3548696
757953	ERX3548697
757952	ERX3548698
757951	ERX3548699
757949	ERX3548700
757948	ERX3548701
757946	ERX3548702
757945	ERX3548703
757944	ERX3548704
757943	ERX3548705
757942	ERX3548706
757941	ERX3548707
757940	ERX3548708
757939	ERX3548709
757938	ERX3548710
757937	ERX3548711
757935	ERX3548712
756686	ERX3548713
756684	ERX3548714
756683	ERX3548715
756682	ERX3548716
756681	ERX3548717
756680	ERX3548718
756679	ERX3548719
756678	ERX3548720
756677	ERX3548721
756676	ERX3548722
756675	ERX3548723
756674	ERX3548724
756673	ERX3548725
756672	ERX3548726
756671	ERX3548727
756670	ERX3548728
756669	ERX3548729
756668	ERX3548730
756667	ERX3548731
756666	ERX3548732
756665	ERX3548733
756664	ERX3548734
756663	ERX3548735
756662	ERX3548736
756661	ERX3548737
756660	ERX3548738
756659	ERX3548739
756658	ERX3548740
756657	ERX3548741
756656	ERX3548742
756655	ERX3548743
756654	ERX3548744
756653	ERX3548745
756652	ERX3548746
756651	ERX3548747
756650	ERX3548748
756649	ERX3548749
756648	ERX3548750
756647	ERX3548751
756646	ERX3548752
756645	ERX3548753
756644	ERX3548754
756643	ERX3548755
756642	ERX3548756
756641	ERX3548757
756640	ERX3548758
756639	ERX3548759
756637	ERX3548760
756636	ERX3548761
756635	ERX3548762
756634	ERX3548763
756633	ERX3548764
756632	ERX3548765
756631	ERX3548766
756630	ERX3548767
756629	ERX3548768
756628	ERX3548769
756627	ERX3548770
756626	ERX3548771
756625	ERX3548772
756624	ERX3548773
756623	ERX3548774
756622	ERX3548775
756621	ERX3548776
756620	ERX3548777
756619	ERX3548778
756618	ERX3548779
756617	ERX3548780
756616	ERX3548781
756615	ERX3548782
756614	ERX3548783
756613	ERX3548784
756612	ERX3548785
756611	ERX3548786
756610	ERX3548787
756609	ERX3548788
756608	ERX3548789
756607	ERX3548790
756606	ERX3548791
756605	ERX3548792
756604	ERX3548793
756603	ERX3548794
756602	ERX3548795
756601	ERX3548796
756600	ERX3548797
756599	ERX3548798
756598	ERX3548799
756597	ERX3548800
756596	ERX3548801
756595	ERX3548802
756594	ERX3548803
755707	ERX3548804
755706	ERX3548805
755705	ERX3548806
755704	ERX3548807
755703	ERX3548808
755702	ERX3548809
755701	ERX3548810
755700	ERX3548811
755699	ERX3548812
753501	ERX3548813
753500	ERX3548814
753499	ERX3548815
753496	ERX3548816
753495	ERX3548817
753494	ERX3548818
753493	ERX3548819
753492	ERX3548820
753491	ERX3548821
753490	ERX3548822
753489	ERX3548823
753488	ERX3548824
753487	ERX3548825
753486	ERX3548826
753485	ERX3548827
753484	ERX3548828
753483	ERX3548829
753482	ERX3548830
753481	ERX3548831
753480	ERX3548832
753479	ERX3548833
753478	ERX3548834
753477	ERX3548835
753476	ERX3548836
753475	ERX3548837
753473	ERX3548838
753472	ERX3548839
753471	ERX3548840
753469	ERX3548841
753468	ERX3548842
753467	ERX3548843
753466	ERX3548844
753465	ERX3548845
753464	ERX3548846
753463	ERX3548847
753462	ERX3548848
753461	ERX3548849
753460	ERX3548850
753459	ERX3548851
753458	ERX3548852
753457	ERX3548853
753456	ERX3548854
753455	ERX3548855
753454	ERX3548856
753453	ERX3548857
753452	ERX3548858
753451	ERX3548859
753450	ERX3548860
753449	ERX3548861
753448	ERX3548862
753447	ERX3548863
753446	ERX3548864
753445	ERX3548865
753444	ERX3548866
753443	ERX3548867
753442	ERX3548868
753441	ERX3548869
753440	ERX3548870
753439	ERX3548871
753438	ERX3548872
753437	ERX3548873
753436	ERX3548874
753435	ERX3548875
753434	ERX3548876
753433	ERX3548877
753432	ERX3548878
753431	ERX3548879
753430	ERX3548880
753429	ERX3548881
753428	ERX3548882
753427	ERX3548883
753426	ERX3548884
753425	ERX3548885
753424	ERX3548886
753423	ERX3548887
753422	ERX3548888
753421	ERX3548889
753420	ERX3548890
753419	ERX3548891
753418	ERX3548892
753417	ERX3548893
753416	ERX3548894
753415	ERX3548895
753414	ERX3548896
753413	ERX3548897
753412	ERX3548898
731074	ERX3548899
731073	ERX3548900
731072	ERX3548901
731070	ERX3548902
731068	ERX3548903
731067	ERX3548904
728419	ERX3548905
721732	ERX3548906
721731	ERX3548907
721730	ERX3548908
721020	ERX3548909
721019	ERX3548910
721018	ERX3548911
721017	ERX3548912
721016	ERX3548913
721015	ERX3548914
721014	ERX3548915
721013	ERX3548916
721012	ERX3548917
721011	ERX3548918
721010	ERX3548919
721009	ERX3548920
721008	ERX3548921
721007	ERX3548922
721006	ERX3548923
721005	ERX3548924
721004	ERX3548925
721003	ERX3548926
721002	ERX3548927
721001	ERX3548928
721000	ERX3548929
720999	ERX3548930
720998	ERX3548931
720997	ERX3548932
720996	ERX3548933
720995	ERX3548934
720994	ERX3548935
720993	ERX3548936
720992	ERX3548937
720990	ERX3548938
720989	ERX3548939
720988	ERX3548940
720987	ERX3548941
720986	ERX3548942
720985	ERX3548943
720984	ERX3548944
720983	ERX3548945
720982	ERX3548946
720981	ERX3548947
720980	ERX3548948
720979	ERX3548949
720978	ERX3548950
720977	ERX3548951
720976	ERX3548952
720975	ERX3548953
720974	ERX3548954
720973	ERX3548955
720972	ERX3548956
720971	ERX3548957
720970	ERX3548958
720969	ERX3548959
720968	ERX3548960
720967	ERX3548961
720966	ERX3548962
720965	ERX3548963
720964	ERX3548964
720963	ERX3548965
720962	ERX3548966
720961	ERX3548967
720960	ERX3548968
720959	ERX3548969
720958	ERX3548970
720957	ERX3548971
720956	ERX3548972
720955	ERX3548973
720954	ERX3548974
720953	ERX3548975
720952	ERX3548976
720951	ERX3548977
720950	ERX3548978
720949	ERX3548979
720948	ERX3548980
720947	ERX3548981
720946	ERX3548982
720945	ERX3548983
720944	ERX3548984
720943	ERX3548985
720942	ERX3548986
720941	ERX3548987
720940	ERX3548988
720273	ERX3548989
720272	ERX3548990
720271	ERX3548991
720268	ERX3548992
720264	ERX3548993
720260	ERX3548994
720259	ERX3548995
720258	ERX3548996
720257	ERX3548997
720256	ERX3548998
720255	ERX3548999
720254	ERX3549000
720253	ERX3549001
720252	ERX3549002
720251	ERX3549003
720250	ERX3549004
720249	ERX3549005
720248	ERX3549006
720247	ERX3549007
720246	ERX3549008
720245	ERX3549009
720244	ERX3549010
720243	ERX3549011
720242	ERX3549012
720241	ERX3549013
720240	ERX3549014
720239	ERX3549015
720238	ERX3549016
720237	ERX3549017
720236	ERX3549018
720235	ERX3549019
720234	ERX3549020
720233	ERX3549021
720232	ERX3549022
720231	ERX3549023
720230	ERX3549024
720229	ERX3549025
720228	ERX3549026
720227	ERX3549027
720226	ERX3549028
720225	ERX3549029
720224	ERX3549030
720223	ERX3549031
720222	ERX3549032
720221	ERX3549033
720220	ERX3549034
720219	ERX3549035
720218	ERX3549036
720217	ERX3549037
720216	ERX3549038
720215	ERX3549039
720214	ERX3549040
720213	ERX3549041
720212	ERX3549042
720211	ERX3549043
720210	ERX3549044
720209	ERX3549045
720208	ERX3549046
720207	ERX3549047
720206	ERX3549048
720205	ERX3549049
720204	ERX3549050
720203	ERX3549051
720202	ERX3549052
720201	ERX3549053
720200	ERX3549054
720199	ERX3549055
720198	ERX3549056
720197	ERX3549057
720196	ERX3549058
720195	ERX3549059
720194	ERX3549060
720193	ERX3549061
720192	ERX3549062
720191	ERX3549063
720190	ERX3549064
720189	ERX3549065
720188	ERX3549066
720187	ERX3549067
720186	ERX3549068
720185	ERX3549069
720183	ERX3549070
720182	ERX3549071
717992	ERX3549072
717990	ERX3549073
717989	ERX3549074
717988	ERX3549075
717987	ERX3549076
717985	ERX3549077
717984	ERX3549078
717983	ERX3549079
717981	ERX3549080
717979	ERX3549081
717978	ERX3549082
717977	ERX3549083
717976	ERX3549084
717975	ERX3549085
717974	ERX3549086
717973	ERX3549087
717972	ERX3549088
717971	ERX3549089
717970	ERX3549090
717969	ERX3549091
717968	ERX3549092
717967	ERX3549093
717966	ERX3549094
717965	ERX3549095
717963	ERX3549096
717962	ERX3549097
717961	ERX3549098
717960	ERX3549099
717959	ERX3549100
717958	ERX3549101
717957	ERX3549102
717956	ERX3549103
717955	ERX3549104
717954	ERX3549105
717953	ERX3549106
717952	ERX3549107
717951	ERX3549108
717950	ERX3549109
717949	ERX3549110
717948	ERX3549111
717947	ERX3549112
717946	ERX3549113
717945	ERX3549114
717944	ERX3549115
717943	ERX3549116
717942	ERX3549117
717941	ERX3549118
717940	ERX3549119
717939	ERX3549120
717938	ERX3549121
717937	ERX3549122
717936	ERX3549123
717935	ERX3549124
717934	ERX3549125
717932	ERX3549126
717930	ERX3549127
717928	ERX3549128
717926	ERX3549129
717924	ERX3549130
717922	ERX3549131
717920	ERX3549132
717918	ERX3549133
717916	ERX3549134
717914	ERX3549135
717912	ERX3549136
717910	ERX3549137
717908	ERX3549138
717906	ERX3549139
717904	ERX3549140
717902	ERX3549141
717900	ERX3549142
717898	ERX3549143
717896	ERX3549144
717894	ERX3549145
717892	ERX3549146
717890	ERX3549147
717888	ERX3549148
717886	ERX3549149
717884	ERX3549150
717882	ERX3549151
717880	ERX3549152
717878	ERX3549153
717876	ERX3549154
717874	ERX3549155
717872	ERX3549156
717870	ERX3549157
717866	ERX3549158
717864	ERX3549159
717860	ERX3549160
717856	ERX3549161
717854	ERX3549162
717852	ERX3549163
717848	ERX3549164
717846	ERX3549165
717844	ERX3549166
717842	ERX3549167
717840	ERX3549168
717834	ERX3549169
717832	ERX3549170
717830	ERX3549171
717828	ERX3549172
717826	ERX3549173
717825	ERX3549174
717823	ERX3549175
717822	ERX3549176
717821	ERX3549177
717820	ERX3549178
670263	ERX3549179
670261	ERX3549180
670259	ERX3549181
667375	ERX3549182
667374	ERX3549183
667373	ERX3549184
667372	ERX3549185
667371	ERX3549186
667370	ERX3549187
667368	ERX3549188
665064	ERX3549189
665063	ERX3549190
665062	ERX3549191
665061	ERX3549192
660180	ERX3549193
660179	ERX3549194
660178	ERX3549195
660132	ERX3549196
660130	ERX3549197
660128	ERX3549198
660126	ERX3549199
660124	ERX3549200
657391	ERX3549201
657390	ERX3549202
657389	ERX3549203
657388	ERX3549204
657387	ERX3549205
657386	ERX3549206
657385	ERX3549207
657384	ERX3549208
657302	ERX3549209
657301	ERX3549210
657300	ERX3549211
655411	ERX3549212
653572	ERX3549213
652829	ERX3549214
652828	ERX3549215
652827	ERX3549216
652825	ERX3549217
652824	ERX3549218
652823	ERX3549219
652822	ERX3549220
652821	ERX3549221
651723	ERX3549222
651722	ERX3549223
651721	ERX3549224
651547	ERX3549225
651546	ERX3549226
651545	ERX3549227
651039	ERX3549228
651038	ERX3549229
651037	ERX3549230
651036	ERX3549231
651035	ERX3549232
651034	ERX3549233
651033	ERX3549234
651031	ERX3549235
651030	ERX3549236
651029	ERX3549237
651028	ERX3549238
651027	ERX3549239
651026	ERX3549240
642769	ERX3549241
642768	ERX3549242
318635	ERX3549243
318634	ERX3549244
318633	ERX3549245
318632	ERX3549246
318631	ERX3549247
318630	ERX3549248
318629	ERX3549249
313926	ERX3549250
313925	ERX3549251
313923	ERX3549252
311490	ERX3549253
311489	ERX3549254
311488	ERX3549255
311487	ERX3549256
311486	ERX3549257
311485	ERX3549258
311484	ERX3549259
311483	ERX3549260
311482	ERX3549261
311481	ERX3549262
311480	ERX3549263
311479	ERX3549264
311478	ERX3549265
311477	ERX3549266
311476	ERX3549267
311475	ERX3549268
311474	ERX3549269
311473	ERX3549270
311472	ERX3549271
311471	ERX3549272
308640	ERX3549273
308639	ERX3549274
308638	ERX3549275
308637	ERX3549276
308636	ERX3549277
308635	ERX3549278
308634	ERX3549279
308633	ERX3549280
308632	ERX3549281
308631	ERX3549282
308630	ERX3549283
308629	ERX3549284
308628	ERX3549285
308627	ERX3549286
308626	ERX3549287
308625	ERX3549288
308624	ERX3549289
308623	ERX3549290
308622	ERX3549291
308621	ERX3549292
308620	ERX3549293
308619	ERX3549294
308618	ERX3549295
308617	ERX3549296
308614	ERX3549297
308612	ERX3549298
308610	ERX3549299
308609	ERX3549300
308608	ERX3549301
308607	ERX3549302
308606	ERX3549303
308605	ERX3549304
308604	ERX3549305
308603	ERX3549306
308602	ERX3549307
308601	ERX3549308
308600	ERX3549309
308599	ERX3549310
308597	ERX3549311
308596	ERX3549312
308595	ERX3549313
308594	ERX3549314
308593	ERX3549315
308591	ERX3549316
308590	ERX3549317
308589	ERX3549318
308588	ERX3549319
308587	ERX3549320
308586	ERX3549321
308585	ERX3549322
308584	ERX3549323
308583	ERX3549324
308582	ERX3549325
308581	ERX3549326
308579	ERX3549327
308578	ERX3549328
308577	ERX3549329
308576	ERX3549330
308575	ERX3549331
308574	ERX3549332
308573	ERX3549333
308572	ERX3549334
308571	ERX3549335
308570	ERX3549336
308569	ERX3549337
308568	ERX3549338
308567	ERX3549339
308566	ERX3549340
308565	ERX3549341
308564	ERX3549342
308563	ERX3549343
308562	ERX3549344
308561	ERX3549345
308560	ERX3549346
308559	ERX3549347
304300	ERX3549348
304298	ERX3549349
304297	ERX3549350
304296	ERX3549351
304295	ERX3549352
304293	ERX3549353
304292	ERX3549354
304291	ERX3549355
304290	ERX3549356
304288	ERX3549357
304287	ERX3549358
304286	ERX3549359
304285	ERX3549360
304284	ERX3549361
304283	ERX3549362
304282	ERX3549363
304280	ERX3549364
304279	ERX3549365
304278	ERX3549366
304277	ERX3549367
304276	ERX3549368
304274	ERX3549369
304273	ERX3549370
304272	ERX3549371
304271	ERX3549372
304270	ERX3549373
304269	ERX3549374
304268	ERX3549375
304267	ERX3549376
304266	ERX3549377
304265	ERX3549378
304264	ERX3549379
304262	ERX3549380
304261	ERX3549381
304260	ERX3549382
304259	ERX3549383
304258	ERX3549384
300877	ERX3549385
300875	ERX3549386
300874	ERX3549387
300873	ERX3549388
300872	ERX3549389
300869	ERX3549390
300868	ERX3549391
300867	ERX3549392
300866	ERX3549393
300865	ERX3549394
300864	ERX3549395
300863	ERX3549396
300862	ERX3549397
300861	ERX3549398
300860	ERX3549399
300859	ERX3549400
300858	ERX3549401
300857	ERX3549402
300856	ERX3549403
300855	ERX3549404
300854	ERX3549405
300853	ERX3549406
300852	ERX3549407
300851	ERX3549408
300850	ERX3549409
300849	ERX3549410
300848	ERX3549411
300847	ERX3549412
300846	ERX3549413
300845	ERX3549414
300844	ERX3549415
300842	ERX3549416
300841	ERX3549417
293064	ERX3549418
293063	ERX3549419
293062	ERX3549420
289710	ERX3549421
289708	ERX3549422
289707	ERX3549423
289706	ERX3549424
289704	ERX3549425
289702	ERX3549426
289701	ERX3549427
289698	ERX3549428
304294	ERX3549429
300867	ERR3530250
651721	ERR3530251
759550	ERR3530252
760318	ERR3530253
717890	ERR3530254
753487	ERR3530255
304287	ERR3530256
720240	ERR3530257
753417	ERR3530258
720244	ERR3530259
720203	ERR3530260
720978	ERR3530261
308609	ERR3530262
756611	ERR3530263
660124	ERR3530264
717938	ERR3530265
657387	ERR3530266
721002	ERR3530267
756656	ERR3530268
308593	ERR3530269
756596	ERR3530270
308573	ERR3530271
721020	ERR3530272
720959	ERR3530273
753452	ERR3530274
753423	ERR3530275
720183	ERR3530276
304290	ERR3530277
756613	ERR3530278
756612	ERR3530279
717967	ERR3530280
311486	ERR3530281
758027	ERR3530282
759515	ERR3530283
308617	ERR3530284
758018	ERR3530285
304291	ERR3530286
731072	ERR3530287
756650	ERR3530288
756684	ERR3530289
308590	ERR3530290
289710	ERR3530291
289708	ERR3530292
753490	ERR3530293
759506	ERR3530294
721730	ERR3530295
721003	ERR3530296
660178	ERR3530297
304286	ERR3530298
304277	ERR3530299
755700	ERR3530300
756619	ERR3530301
311480	ERR3530302
720231	ERR3530303
300849	ERR3530304
757939	ERR3530305
757989	ERR3530306
720974	ERR3530307
753447	ERR3530308
756624	ERR3530309
720194	ERR3530310
756672	ERR3530311
720201	ERR3530312
311483	ERR3530313
308577	ERR3530314
311490	ERR3530315
717981	ERR3530316
308640	ERR3530317
760601	ERR3530318
756681	ERR3530319
300850	ERR3530320
651033	ERR3530321
717966	ERR3530322
760589	ERR3530323
753492	ERR3530324
760596	ERR3530325
720957	ERR3530326
304285	ERR3530327
720988	ERR3530328
717854	ERR3530329
720942	ERR3530330
308603	ERR3530331
759510	ERR3530332
720966	ERR3530333
717945	ERR3530334
667372	ERR3530335
717989	ERR3530336
304259	ERR3530337
300874	ERR3530338
717846	ERR3530339
756601	ERR3530340
304273	ERR3530341
753421	ERR3530342
756657	ERR3530343
760600	ERR3530344
720216	ERR3530345
721000	ERR3530346
720218	ERR3530347
757967	ERR3530348
318631	ERR3530349
717844	ERR3530350
670263	ERR3530351
757955	ERR3530352
720204	ERR3530353
717908	ERR3530354
300842	ERR3530355
759525	ERR3530356
304274	ERR3530357
304295	ERR3530358
311485	ERR3530359
717957	ERR3530360
308567	ERR3530361
652821	ERR3530362
720990	ERR3530363
721010	ERR3530364
304288	ERR3530365
753418	ERR3530366
720986	ERR3530367
756653	ERR3530368
720958	ERR3530369
308563	ERR3530370
665064	ERR3530371
757941	ERR3530372
759520	ERR3530373
717874	ERR3530374
757976	ERR3530375
717878	ERR3530376
308601	ERR3530377
721004	ERR3530378
756660	ERR3530379
652822	ERR3530380
720992	ERR3530381
304294	ERR3530382
717969	ERR3530383
757959	ERR3530384
753430	ERR3530385
289702	ERR3530386
756603	ERR3530387
717935	ERR3530388
760593	ERR3530389
717937	ERR3530390
308570	ERR3530391
308621	ERR3530392
300854	ERR3530393
753451	ERR3530394
753459	ERR3530395
720232	ERR3530396
756595	ERR3530397
759507	ERR3530398
753438	ERR3530399
753419	ERR3530400
651027	ERR3530401
311472	ERR3530402
758007	ERR3530403
757956	ERR3530404
318633	ERR3530405
758003	ERR3530406
311484	ERR3530407
753428	ERR3530408
720256	ERR3530409
300846	ERR3530410
757958	ERR3530411
660128	ERR3530412
759553	ERR3530413
757975	ERR3530414
717848	ERR3530415
651547	ERR3530416
308618	ERR3530417
660132	ERR3530418
757974	ERR3530419
300865	ERR3530420
300864	ERR3530421
756670	ERR3530422
757949	ERR3530423
720191	ERR3530424
720257	ERR3530425
667375	ERR3530426
311479	ERR3530427
720976	ERR3530428
720964	ERR3530429
313926	ERR3530430
717820	ERR3530431
757973	ERR3530432
717884	ERR3530433
720969	ERR3530434
753501	ERR3530435
657391	ERR3530436
756604	ERR3530437
758005	ERR3530438
311476	ERR3530439
308572	ERR3530440
720192	ERR3530441
300847	ERR3530442
657390	ERR3530443
753446	ERR3530444
717826	ERR3530445
757994	ERR3530446
756647	ERR3530447
720208	ERR3530448
759544	ERR3530449
289706	ERR3530450
720962	ERR3530451
759539	ERR3530452
318634	ERR3530453
308574	ERR3530454
720206	ERR3530455
308594	ERR3530456
720237	ERR3530457
753422	ERR3530458
756649	ERR3530459
717825	ERR3530460
308562	ERR3530461
759551	ERR3530462
753435	ERR3530463
717924	ERR3530464
755705	ERR3530465
757935	ERR3530466
721005	ERR3530467
756643	ERR3530468
759504	ERR3530469
308610	ERR3530470
304260	ERR3530471
311474	ERR3530472
756621	ERR3530473
308605	ERR3530474
717902	ERR3530475
753479	ERR3530476
720200	ERR3530477
717864	ERR3530478
308600	ERR3530479
308624	ERR3530480
308625	ERR3530481
753449	ERR3530482
759531	ERR3530483
756645	ERR3530484
758015	ERR3530485
759521	ERR3530486
308585	ERR3530487
308561	ERR3530488
720219	ERR3530489
308635	ERR3530490
756635	ERR3530491
308596	ERR3530492
717942	ERR3530493
308579	ERR3530494
753475	ERR3530495
720975	ERR3530496
717947	ERR3530497
720253	ERR3530498
304262	ERR3530499
660179	ERR3530500
757988	ERR3530501
759548	ERR3530502
717926	ERR3530503
308583	ERR3530504
759552	ERR3530505
753448	ERR3530506
300868	ERR3530507
717914	ERR3530508
657386	ERR3530509
720967	ERR3530510
756594	ERR3530511
757938	ERR3530512
755699	ERR3530513
758013	ERR3530514
763050	ERR3530515
755703	ERR3530516
756631	ERR3530517
665062	ERR3530518
756639	ERR3530519
717832	ERR3530520
753432	ERR3530521
757960	ERR3530522
756641	ERR3530523
720941	ERR3530524
757954	ERR3530525
651026	ERR3530526
720940	ERR3530527
756623	ERR3530528
758008	ERR3530529
721011	ERR3530530
717975	ERR3530531
304297	ERR3530532
759513	ERR3530533
308627	ERR3530534
757970	ERR3530535
721007	ERR3530536
731070	ERR3530537
758019	ERR3530538
651030	ERR3530539
720956	ERR3530540
756651	ERR3530541
731067	ERR3530542
759517	ERR3530543
720217	ERR3530544
318630	ERR3530545
300855	ERR3530546
720254	ERR3530547
757961	ERR3530548
756602	ERR3530549
720273	ERR3530550
717928	ERR3530551
757997	ERR3530552
720188	ERR3530553
720980	ERR3530554
758023	ERR3530555
721014	ERR3530556
304272	ERR3530557
757982	ERR3530558
652824	ERR3530559
720226	ERR3530560
720198	ERR3530561
720951	ERR3530562
717940	ERR3530563
308582	ERR3530564
720195	ERR3530565
308633	ERR3530566
720241	ERR3530567
720993	ERR3530568
720239	ERR3530569
756617	ERR3530570
758021	ERR3530571
308595	ERR3530572
717978	ERR3530573
720205	ERR3530574
717830	ERR3530575
756683	ERR3530576
308622	ERR3530577
720227	ERR3530578
756679	ERR3530579
755704	ERR3530580
720234	ERR3530581
757957	ERR3530582
289707	ERR3530583
308564	ERR3530584
757984	ERR3530585
720202	ERR3530586
753441	ERR3530587
756652	ERR3530588
717886	ERR3530589
300873	ERR3530590
670261	ERR3530591
756668	ERR3530592
721008	ERR3530593
763049	ERR3530594
753496	ERR3530595
308566	ERR3530596
717965	ERR3530597
720272	ERR3530598
300841	ERR3530599
753414	ERR3530600
318635	ERR3530601
756600	ERR3530602
304266	ERR3530603
717934	ERR3530604
720223	ERR3530605
308634	ERR3530606
759547	ERR3530607
308632	ERR3530608
670259	ERR3530609
717968	ERR3530610
758022	ERR3530611
720987	ERR3530612
720946	ERR3530613
756629	ERR3530614
756634	ERR3530615
756658	ERR3530616
720984	ERR3530617
300845	ERR3530618
720221	ERR3530619
756609	ERR3530620
757978	ERR3530621
308612	ERR3530622
720228	ERR3530623
759530	ERR3530624
756637	ERR3530625
720965	ERR3530626
717898	ERR3530627
759505	ERR3530628
300861	ERR3530629
304270	ERR3530630
308571	ERR3530631
755702	ERR3530632
308575	ERR3530633
753478	ERR3530634
755707	ERR3530635
717892	ERR3530636
757948	ERR3530637
720973	ERR3530638
720207	ERR3530639
665061	ERR3530640
760590	ERR3530641
289704	ERR3530642
304292	ERR3530643
657388	ERR3530644
717842	ERR3530645
759523	ERR3530646
758004	ERR3530647
721016	ERR3530648
720963	ERR3530649
300862	ERR3530650
300877	ERR3530651
720970	ERR3530652
757998	ERR3530653
757940	ERR3530654
720243	ERR3530655
759519	ERR3530656
665063	ERR3530657
300863	ERR3530658
721731	ERR3530659
756671	ERR3530660
717983	ERR3530661
720944	ERR3530662
657384	ERR3530663
760598	ERR3530664
756626	ERR3530665
308639	ERR3530666
753439	ERR3530667
758025	ERR3530668
311488	ERR3530669
657385	ERR3530670
753433	ERR3530671
753454	ERR3530672
667370	ERR3530673
757964	ERR3530674
720981	ERR3530675
717954	ERR3530676
753453	ERR3530677
757985	ERR3530678
757945	ERR3530679
757951	ERR3530680
308560	ERR3530681
293064	ERR3530682
720215	ERR3530683
759526	ERR3530684
304284	ERR3530685
757942	ERR3530686
717880	ERR3530687
720996	ERR3530688
720997	ERR3530689
300859	ERR3530690
757944	ERR3530691
717856	ERR3530692
753416	ERR3530693
717974	ERR3530694
757995	ERR3530695
717979	ERR3530696
717973	ERR3530697
758024	ERR3530698
720196	ERR3530699
304269	ERR3530700
308569	ERR3530701
757996	ERR3530702
731074	ERR3530703
758017	ERR3530704
720199	ERR3530705
318632	ERR3530706
717834	ERR3530707
756667	ERR3530708
720230	ERR3530709
756627	ERR3530710
756674	ERR3530711
721009	ERR3530712
753427	ERR3530713
758020	ERR3530714
731073	ERR3530715
720186	ERR3530716
756663	ERR3530717
717988	ERR3530718
760592	ERR3530719
720982	ERR3530720
717896	ERR3530721
753429	ERR3530722
308576	ERR3530723
717970	ERR3530724
720968	ERR3530725
311473	ERR3530726
717930	ERR3530727
717960	ERR3530728
753442	ERR3530729
300856	ERR3530730
311475	ERR3530731
756662	ERR3530732
753460	ERR3530733
308568	ERR3530734
304271	ERR3530735
717950	ERR3530736
753437	ERR3530737
313925	ERR3530738
720193	ERR3530739
759522	ERR3530740
667374	ERR3530741
753480	ERR3530742
757943	ERR3530743
759543	ERR3530744
753444	ERR3530745
760588	ERR3530746
717963	ERR3530747
652828	ERR3530748
720250	ERR3530749
720259	ERR3530750
756665	ERR3530751
720185	ERR3530752
753477	ERR3530753
657302	ERR3530754
651036	ERR3530755
720220	ERR3530756
753440	ERR3530757
756659	ERR3530758
759518	ERR3530759
757999	ERR3530760
759542	ERR3530761
759511	ERR3530762
756616	ERR3530763
720248	ERR3530764
759527	ERR3530765
717949	ERR3530766
753500	ERR3530767
757968	ERR3530768
717953	ERR3530769
720955	ERR3530770
651722	ERR3530771
651035	ERR3530772
756680	ERR3530773
756646	ERR3530774
308604	ERR3530775
720258	ERR3530776
304282	ERR3530777
720947	ERR3530778
759509	ERR3530779
651028	ERR3530780
759508	ERR3530781
717918	ERR3530782
759534	ERR3530783
720245	ERR3530784
753458	ERR3530785
717992	ERR3530786
753456	ERR3530787
758014	ERR3530788
721018	ERR3530789
721013	ERR3530790
756677	ERR3530791
667373	ERR3530792
759516	ERR3530793
720235	ERR3530794
756630	ERR3530795
756673	ERR3530796
308584	ERR3530797
753426	ERR3530798
651029	ERR3530799
300872	ERR3530800
721019	ERR3530801
300853	ERR3530802
717876	ERR3530803
720979	ERR3530804
311481	ERR3530805
308597	ERR3530806
757983	ERR3530807
720972	ERR3530808
717955	ERR3530809
667368	ERR3530810
756682	ERR3530811
758012	ERR3530812
759533	ERR3530813
720255	ERR3530814
756620	ERR3530815
651546	ERR3530816
753464	ERR3530817
758002	ERR3530818
753461	ERR3530819
728419	ERR3530820
717860	ERR3530821
300851	ERR3530822
720960	ERR3530823
720948	ERR3530824
756676	ERR3530825
758000	ERR3530826
308628	ERR3530827
756655	ERR3530828
760602	ERR3530829
717958	ERR3530830
720246	ERR3530831
758016	ERR3530832
757962	ERR3530833
300848	ERR3530834
759541	ERR3530835
753489	ERR3530836
755706	ERR3530837
717872	ERR3530838
720998	ERR3530839
717912	ERR3530840
660130	ERR3530841
304265	ERR3530842
720983	ERR3530843
753436	ERR3530844
717977	ERR3530845
308606	ERR3530846
756615	ERR3530847
753450	ERR3530848
308599	ERR3530849
717948	ERR3530850
720264	ERR3530851
756625	ERR3530852
720229	ERR3530853
717870	ERR3530854
304264	ERR3530855
720268	ERR3530856
304278	ERR3530857
756636	ERR3530858
757986	ERR3530859
720197	ERR3530860
717904	ERR3530861
756607	ERR3530862
652823	ERR3530863
717962	ERR3530864
293062	ERR3530865
760316	ERR3530866
721001	ERR3530867
720989	ERR3530868
657300	ERR3530869
652825	ERR3530870
720236	ERR3530871
760595	ERR3530872
300866	ERR3530873
642768	ERR3530874
720211	ERR3530875
759536	ERR3530876
717984	ERR3530877
717922	ERR3530878
717888	ERR3530879
717961	ERR3530880
756618	ERR3530881
653572	ERR3530882
308589	ERR3530883
720247	ERR3530884
760591	ERR3530885
753485	ERR3530886
652829	ERR3530887
753463	ERR3530888
760599	ERR3530889
720945	ERR3530890
759532	ERR3530891
717910	ERR3530892
311482	ERR3530893
300875	ERR3530894
759540	ERR3530895
311477	ERR3530896
717852	ERR3530897
293063	ERR3530898
721015	ERR3530899
308602	ERR3530900
721006	ERR3530901
311489	ERR3530902
717990	ERR3530903
756654	ERR3530904
311471	ERR3530905
308565	ERR3530906
759537	ERR3530907
304267	ERR3530908
300869	ERR3530909
720242	ERR3530910
720249	ERR3530911
720252	ERR3530912
655411	ERR3530913
308588	ERR3530914
756606	ERR3530915
308638	ERR3530916
757981	ERR3530917
756599	ERR3530918
308578	ERR3530919
720210	ERR3530920
717944	ERR3530921
760308	ERR3530922
753443	ERR3530923
755701	ERR3530924
720950	ERR3530925
720953	ERR3530926
651545	ERR3530927
717985	ERR3530928
717821	ERR3530929
721012	ERR3530930
759524	ERR3530931
731068	ERR3530932
651034	ERR3530933
717941	ERR3530934
760594	ERR3530935
717936	ERR3530936
308626	ERR3530937
720260	ERR3530938
753476	ERR3530939
756605	ERR3530940
313923	ERR3530941
756669	ERR3530942
720225	ERR3530943
756678	ERR3530944
300844	ERR3530945
657389	ERR3530946
720943	ERR3530947
759538	ERR3530948
717823	ERR3530949
753412	ERR3530950
753424	ERR3530951
308587	ERR3530952
720238	ERR3530953
720233	ERR3530954
757987	ERR3530955
756608	ERR3530956
652827	ERR3530957
756675	ERR3530958
756633	ERR3530959
308619	ERR3530960
304280	ERR3530961
717959	ERR3530962
717943	ERR3530963
304268	ERR3530964
753495	ERR3530965
720971	ERR3530966
753467	ERR3530967
756610	ERR3530968
720190	ERR3530969
753499	ERR3530970
758006	ERR3530971
756614	ERR3530972
757972	ERR3530973
757977	ERR3530974
660180	ERR3530975
717916	ERR3530976
717900	ERR3530977
753471	ERR3530978
308608	ERR3530979
759546	ERR3530980
756664	ERR3530981
753493	ERR3530982
757979	ERR3530983
758011	ERR3530984
717976	ERR3530985
717894	ERR3530986
651039	ERR3530987
757969	ERR3530988
300858	ERR3530989
760312	ERR3530990
657301	ERR3530991
720954	ERR3530992
318629	ERR3530993
717939	ERR3530994
660126	ERR3530995
759545	ERR3530996
759528	ERR3530997
760597	ERR3530998
757966	ERR3530999
720994	ERR3531000
758026	ERR3531001
757980	ERR3531002
753472	ERR3531003
717946	ERR3531004
759549	ERR3531005
720187	ERR3531006
308631	ERR3531007
753483	ERR3531008
720222	ERR3531009
304261	ERR3531010
717840	ERR3531011
753415	ERR3531012
720949	ERR3531013
757946	ERR3531014
720985	ERR3531015
304283	ERR3531016
756622	ERR3531017
720995	ERR3531018
300860	ERR3531019
308586	ERR3531020
717952	ERR3531021
753445	ERR3531022
717932	ERR3531023
308620	ERR3531024
717951	ERR3531025
753462	ERR3531026
720212	ERR3531027
759514	ERR3531028
753413	ERR3531029
720182	ERR3531030
720271	ERR3531031
720952	ERR3531032
757963	ERR3531033
300857	ERR3531034
717828	ERR3531035
720999	ERR3531036
753481	ERR3531037
720251	ERR3531038
717822	ERR3531039
308623	ERR3531040
720961	ERR3531041
758009	ERR3531042
756642	ERR3531043
753491	ERR3531044
308559	ERR3531045
753468	ERR3531046
311478	ERR3531047
757937	ERR3531048
308591	ERR3531049
289698	ERR3531050
758010	ERR3531051
756640	ERR3531052
304293	ERR3531053
753473	ERR3531054
753425	ERR3531055
756686	ERR3531056
757990	ERR3531057
756644	ERR3531058
757952	ERR3531059
759512	ERR3531060
753484	ERR3531061
757991	ERR3531062
311487	ERR3531063
757993	ERR3531064
753466	ERR3531065
753488	ERR3531066
717987	ERR3531067
651038	ERR3531068
304279	ERR3531069
642769	ERR3531070
720189	ERR3531071
720224	ERR3531072
304276	ERR3531073
753486	ERR3531074
308607	ERR3531075
717972	ERR3531076
753434	ERR3531077
756666	ERR3531078
308581	ERR3531079
756628	ERR3531080
757953	ERR3531081
717906	ERR3531082
308614	ERR3531083
756632	ERR3531084
753465	ERR3531085
720213	ERR3531086
759535	ERR3531087
304300	ERR3531088
757965	ERR3531089
753494	ERR3531090
717971	ERR3531091
717882	ERR3531092
720977	ERR3531093
756598	ERR3531094
756597	ERR3531095
759529	ERR3531096
717956	ERR3531097
721732	ERR3531098
308630	ERR3531099
304296	ERR3531100
304258	ERR3531101
753469	ERR3531102
717866	ERR3531103
308637	ERR3531104
289701	ERR3531105
308629	ERR3531106
717920	ERR3531107
720209	ERR3531108
753431	ERR3531109
757971	ERR3531110
757992	ERR3531111
651723	ERR3531112
720214	ERR3531113
756648	ERR3531114
300852	ERR3531115
651037	ERR3531116
753420	ERR3531117
753455	ERR3531118
756661	ERR3531119
308636	ERR3531120
651031	ERR3531121
721017	ERR3531122
753482	ERR3531123
667371	ERR3531124
753457	ERR3531125
304298	ERR3531126
763050	ERS3755576
763049	ERS3755577
760602	ERS3755578
760601	ERS3755579
760600	ERS3755580
760599	ERS3755581
760598	ERS3755582
760597	ERS3755583
760596	ERS3755584
760595	ERS3755585
760594	ERS3755586
760593	ERS3755587
760592	ERS3755588
760591	ERS3755589
760590	ERS3755590
760589	ERS3755591
760588	ERS3755592
760318	ERS3755593
760316	ERS3755594
760312	ERS3755595
760308	ERS3755596
759553	ERS3755597
759552	ERS3755598
759551	ERS3755599
759550	ERS3755600
759549	ERS3755601
759548	ERS3755602
759547	ERS3755603
759546	ERS3755604
759545	ERS3755605
759544	ERS3755606
759543	ERS3755607
759542	ERS3755608
759541	ERS3755609
759540	ERS3755610
759539	ERS3755611
759538	ERS3755612
759537	ERS3755613
759536	ERS3755614
759535	ERS3755615
759534	ERS3755616
759533	ERS3755617
759532	ERS3755618
759531	ERS3755619
759530	ERS3755620
759529	ERS3755621
759528	ERS3755622
759527	ERS3755623
759526	ERS3755624
759525	ERS3755625
759524	ERS3755626
759523	ERS3755627
759522	ERS3755628
759521	ERS3755629
759520	ERS3755630
759519	ERS3755631
759518	ERS3755632
759517	ERS3755633
759516	ERS3755634
759515	ERS3755635
759514	ERS3755636
759513	ERS3755637
759512	ERS3755638
759511	ERS3755639
759510	ERS3755640
759509	ERS3755641
759508	ERS3755642
759507	ERS3755643
759506	ERS3755644
759505	ERS3755645
759504	ERS3755646
758027	ERS3755647
758026	ERS3755648
758025	ERS3755649
758024	ERS3755650
758023	ERS3755651
758022	ERS3755652
758021	ERS3755653
758020	ERS3755654
758019	ERS3755655
758018	ERS3755656
758017	ERS3755657
758016	ERS3755658
758015	ERS3755659
758014	ERS3755660
758013	ERS3755661
758012	ERS3755662
758011	ERS3755663
758010	ERS3755664
758009	ERS3755665
758008	ERS3755666
758007	ERS3755667
758006	ERS3755668
758005	ERS3755669
758004	ERS3755670
758003	ERS3755671
758002	ERS3755672
758000	ERS3755673
757999	ERS3755674
757998	ERS3755675
757997	ERS3755676
757996	ERS3755677
757995	ERS3755678
757994	ERS3755679
757993	ERS3755680
757992	ERS3755681
757991	ERS3755682
757990	ERS3755683
757989	ERS3755684
757988	ERS3755685
757987	ERS3755686
757986	ERS3755687
757985	ERS3755688
757984	ERS3755689
757983	ERS3755690
757982	ERS3755691
757981	ERS3755692
757980	ERS3755693
757979	ERS3755694
757978	ERS3755695
757977	ERS3755696
757976	ERS3755697
757975	ERS3755698
757974	ERS3755699
757973	ERS3755700
757972	ERS3755701
757971	ERS3755702
757970	ERS3755703
757969	ERS3755704
757968	ERS3755705
757967	ERS3755706
757966	ERS3755707
757965	ERS3755708
757964	ERS3755709
757963	ERS3755710
757962	ERS3755711
757961	ERS3755712
757960	ERS3755713
757959	ERS3755714
757958	ERS3755715
757957	ERS3755716
757956	ERS3755717
757955	ERS3755718
757954	ERS3755719
757953	ERS3755720
757952	ERS3755721
757951	ERS3755722
757949	ERS3755723
757948	ERS3755724
757946	ERS3755725
757945	ERS3755726
757944	ERS3755727
757943	ERS3755728
757942	ERS3755729
757941	ERS3755730
757940	ERS3755731
757939	ERS3755732
757938	ERS3755733
757937	ERS3755734
757935	ERS3755735
756686	ERS3755736
756684	ERS3755737
756683	ERS3755738
756682	ERS3755739
756681	ERS3755740
756680	ERS3755741
756679	ERS3755742
756678	ERS3755743
756677	ERS3755744
756676	ERS3755745
756675	ERS3755746
756674	ERS3755747
756673	ERS3755748
756672	ERS3755749
756671	ERS3755750
756670	ERS3755751
756669	ERS3755752
756668	ERS3755753
756667	ERS3755754
756666	ERS3755755
756665	ERS3755756
756664	ERS3755757
756663	ERS3755758
756662	ERS3755759
756661	ERS3755760
756660	ERS3755761
756659	ERS3755762
756658	ERS3755763
756657	ERS3755764
756656	ERS3755765
756655	ERS3755766
756654	ERS3755767
756653	ERS3755768
756652	ERS3755769
756651	ERS3755770
756650	ERS3755771
756649	ERS3755772
756648	ERS3755773
756647	ERS3755774
756646	ERS3755775
756645	ERS3755776
756644	ERS3755777
756643	ERS3755778
756642	ERS3755779
756641	ERS3755780
756640	ERS3755781
756639	ERS3755782
756637	ERS3755783
756636	ERS3755784
756635	ERS3755785
756634	ERS3755786
756633	ERS3755787
756632	ERS3755788
756631	ERS3755789
756630	ERS3755790
756629	ERS3755791
756628	ERS3755792
756627	ERS3755793
756626	ERS3755794
756625	ERS3755795
756624	ERS3755796
756623	ERS3755797
756622	ERS3755798
756621	ERS3755799
756620	ERS3755800
756619	ERS3755801
756618	ERS3755802
756617	ERS3755803
756616	ERS3755804
756615	ERS3755805
756614	ERS3755806
756613	ERS3755807
756612	ERS3755808
756611	ERS3755809
756610	ERS3755810
756609	ERS3755811
756608	ERS3755812
756607	ERS3755813
756606	ERS3755814
756605	ERS3755815
756604	ERS3755816
756603	ERS3755817
756602	ERS3755818
756601	ERS3755819
756600	ERS3755820
756599	ERS3755821
[truncated: 631 more rows]
