# Supplementary material for: The Genomics of Streptococcus pneumoniae Carriage Isolates from UK Children and Their Household Contacts, Pre-PCV7 to Post-PCV13
Source: Genes (Basel). 2019 Sep 6;10(9):687. doi: 10.3390/genes10090687 (PMC6771020; doi:10.3390/genes10090687)
Supplement: Supplementary file 1 [file genes-10-00687-s001.zip › genes-582961-supplmentary/Supplementary_Table_2_Serotype_discrepancies.xlsx]

## Sheet: Sheet1
ID	Original serotype	WGS Serotype	IN SEROGROUP
753423	14	11A	FALSE
753434	23F	10A	FALSE
753435	10A	23F	FALSE
755701	6B	9V	FALSE
753439	23F	6A	FALSE
753462	6B	6A	TRUE
753475	18C	35B	FALSE
756607	6A	6C	TRUE
756609	23F	11A	FALSE
756621	35F	35B	TRUE
756625	9V	9A	TRUE
756630	22F	6B	FALSE
756632	27	22F	FALSE
756663	9V	19F	FALSE
756666	6A	6C	TRUE
756668	Non typeable	35B	NA
756677	Non typeable	6B	NA
757946	6A	6C	TRUE
757954	22F	14	FALSE
757969	16F	15B	TRUE
757972	23F	23A	TRUE
759507	18C	6C	FALSE
757983	14	6C	FALSE
759508	35A	35B	TRUE
757990	6B	6A	TRUE
757995	11A	23F	TRUE
757998	6A	19F	FALSE
758002	Non typeable	6B	NA
759510	6A	6C	TRUE
758010	Non typeable	38	NA
758011	Non typeable	21	NA
758022	6B	6A	TRUE
758027	6B	23F	TRUE
759518	23F	23A	TRUE
759533	22F	6B	TRUE
759536	35F	8	FALSE
760318	8	35F	FALSE
759540	6A	23F	TRUE
759541	6A	6C	TRUE
759542	6A	14	FALSE
759543	6A	6C	TRUE
759547	6A	33F	FALSE
759548	6A	6C	TRUE
759549	6A	6C	TRUE
759551	Non typeable	35B	NA
731073	6C	16F	FALSE
720982	33A	33F	TRUE
720186	29	35B	Cross reactive
720990	35C (cross reaction with 42 sera)	42	Cross reactive
720948	6C	6A	TRUE
720971	6C	6A	TRUE
