# Supplementary material for: The Genomics of Streptococcus pneumoniae Carriage Isolates from UK Children and Their Household Contacts, Pre-PCV7 to Post-PCV13
Source: Genes (Basel). 2019 Sep 6;10(9):687. doi: 10.3390/genes10090687 (PMC6771020; doi:10.3390/genes10090687)
Supplement: Supplementary file 1 [file genes-10-00687-s001.zip › genes-582961-supplmentary/Supplementary_Table_4 Abricate_results.xlsx]

## Sheet: Sheet1
nucl database resfinder: 3077 sequences - 2019-Apr23
ID	SEQUENCE	START	END	GENE	COVERAGE	COVERAGE_MAP	GAPS	%COVERAGE	%IDENTITY	DATABASE	ACCESSION	PRODUCT	gene
289704	6	28957	29719	erm(B)_18	1-762/762	========/======	1	100	98.95	resfinderX66468	resfinder~~~erm(B)_18~~~X66468	erm(B)_18	erm(B)
289704	6	39634	41553	tet(M)_4	1-1920/1920	===============	0/0	100	99.27	resfinderX75073	resfinder~~~tet(M)_4~~~X75073	tet(M)_4	tet(M)
293062	2	11111	11873	erm(B)_18	1-762/762	========/======	1	100	98.95	resfinderX66468	resfinder~~~erm(B)_18~~~X66468	erm(B)_18	erm(B)
293062	2	21788	23707	tet(M)_4	1-1920/1920	===============	0/0	100	99.9	resfinderX75073	resfinder~~~tet(M)_4~~~X75073	tet(M)_4	tet(M)
300859	22	33403	34866	msr(D)_3	1-1464/1464	===============	0/0	100	100	resfinderAF227520	resfinder~~~msr(D)_3~~~AF227520	msr(D)_3	msr(D)
300859	22	34986	36203	mef(A)_3	1-1218/1218	===============	0/0	100	100	resfinderAF227520	resfinder~~~mef(A)_3~~~AF227520	mef(A)_3	mef(A)
300860	22	6408	7625	mef(A)_3	1-1218/1218	===============	0/0	100	100	resfinderAF227520	resfinder~~~mef(A)_3~~~AF227520	mef(A)_3	mef(A)
300860	22	7745	9208	msr(D)_3	1-1464/1464	===============	0/0	100	100	resfinderAF227520	resfinder~~~msr(D)_3~~~AF227520	msr(D)_3	msr(D)
300864	13	18431	19188	erm(B)_18	5-762/762	===============	0/0	99.48	99.34	resfinderX66468	resfinder~~~erm(B)_18~~~X66468	erm(B)_18	erm(B)
300864	13	20606	20690	cfr(C)_1	1056-1140/1140	.............==	0/0	7.46	100	resfinderKX686749	resfinder~~~cfr(C)_1~~~KX686749	cfr(C)_1	cfr(C)
300864	13	20827	21621	aph(3')-III_1	1-795/795	===============	0/0	100	100	resfinderM26832	resfinder~~~aph(3')-III_1~~~M26832	aph(3')-III_1	aph(3')-III
300864	13	21907	22397	erm(B)_18	1-490/762	========/==....	1	64.3	98.37	resfinderX66468	resfinder~~~erm(B)_18~~~X66468	erm(B)_18	erm(B)
300864	13	23599	25518	tet(M)_2	1-1920/1920	===============	0/0	100	98.39	resfinderX90939	resfinder~~~tet(M)_2~~~X90939	tet(M)_2	tet(M)
304286	7	28957	29719	erm(B)_18	1-762/762	========/======	1	100	98.95	resfinderX66468	resfinder~~~erm(B)_18~~~X66468	erm(B)_18	erm(B)
304286	7	39634	41553	tet(M)_4	1-1920/1920	===============	0/0	100	99.27	resfinderX75073	resfinder~~~tet(M)_4~~~X75073	tet(M)_4	tet(M)
304287	4	15005	16924	tet(M)_4	1-1920/1920	===============	0/0	100	99.27	resfinderX75073	resfinder~~~tet(M)_4~~~X75073	tet(M)_4	tet(M)
304287	4	26839	27601	erm(B)_18	1-762/762	========/======	1	100	98.95	resfinderX66468	resfinder~~~erm(B)_18~~~X66468	erm(B)_18	erm(B)
304288	12	17534	19453	tet(M)_2	1-1920/1920	===============	0/0	100	98.39	resfinderX90939	resfinder~~~tet(M)_2~~~X90939	tet(M)_2	tet(M)
304288	12	20655	21145	erm(B)_18	1-490/762	========/==....	1	64.3	98.37	resfinderX66468	resfinder~~~erm(B)_18~~~X66468	erm(B)_18	erm(B)
304288	12	21431	22225	aph(3')-III_1	1-795/795	===============	0/0	100	100	resfinderM26832	resfinder~~~aph(3')-III_1~~~M26832	aph(3')-III_1	aph(3')-III
304288	12	22362	22446	cfr(C)_1	1056-1140/1140	.............==	0/0	7.46	100	resfinderKX686749	resfinder~~~cfr(C)_1~~~KX686749	cfr(C)_1	cfr(C)
304288	12	23864	24621	erm(B)_18	5-762/762	===============	0/0	99.48	99.34	resfinderX66468	resfinder~~~erm(B)_18~~~X66468	erm(B)_18	erm(B)
304293	17	12529	14448	tet(32)_2	1-1920/1920	===============	0/0	100	100	resfinderEF626943	resfinder~~~tet(32)_2~~~EF626943	tet(32)_2	tet(32)
308560	6	78557	79319	erm(B)_18	1-762/762	========/======	1	100	98.95	resfinderX66468	resfinder~~~erm(B)_18~~~X66468	erm(B)_18	erm(B)
308561	14	1350	3269	tet(M)_12	1-1920/1920	===============	0/0	100	99.74	resfinderFR671418	resfinder~~~tet(M)_12~~~FR671418	tet(M)_12	tet(M)
308561	14	13187	13949	erm(B)_18	1-762/762	========/======	1	100	98.95	resfinderX66468	resfinder~~~erm(B)_18~~~X66468	erm(B)_18	erm(B)
308571	104	1	478	erm(B)_18	1-477/762	========/=.....	1	62.6	98.33	resfinderX66468	resfinder~~~erm(B)_18~~~X66468	erm(B)_18	erm(B)
308571	31	1	293	erm(B)_6	454-747/747	......../======	1	39.22	99.66	resfinderAF242872	resfinder~~~erm(B)_6~~~AF242872	erm(B)_6	erm(B)
308571	31	10202	12121	tet(M)_12	1-1920/1920	===============	0/0	100	99.74	resfinderFR671418	resfinder~~~tet(M)_12~~~FR671418	tet(M)_12	tet(M)
308571	83	1015	1099	cfr(C)_1	1056-1140/1140	.............==	0/0	7.46	100	resfinderKX686749	resfinder~~~cfr(C)_1~~~KX686749	cfr(C)_1	cfr(C)
308571	83	1236	2030	aph(3')-III_1	1-795/795	===============	0/0	100	99.87	resfinderM26832	resfinder~~~aph(3')-III_1~~~M26832	aph(3')-III_1	aph(3')-III
308571	83	2662	3059	ant(6)-Ia_1	512-909/909	........=======	0/0	43.78	100	resfinderAF330699	resfinder~~~ant(6)-Ia_1~~~AF330699	ant(6)-Ia_1	ant(6)-Ia
308571	83	3053	3335	erm(B)_20	454-736/738	.........======	0/0	38.35	100	resfinderAF109075	resfinder~~~erm(B)_20~~~AF109075	erm(B)_20	erm(B)
308604	17	35336	37255	tet(M)_12	1-1920/1920	===============	0/0	100	99.74	resfinderFR671418	resfinder~~~tet(M)_12~~~FR671418	tet(M)_12	tet(M)
308604	17	47173	47935	erm(B)_18	1-762/762	========/======	1	100	98.95	resfinderX66468	resfinder~~~erm(B)_18~~~X66468	erm(B)_18	erm(B)
308633	3	20825	22744	tet(M)_12	1-1920/1920	===============	0/0	100	99.74	resfinderFR671418	resfinder~~~tet(M)_12~~~FR671418	tet(M)_12	tet(M)
308633	3	32662	33424	erm(B)_18	1-762/762	========/======	1	100	98.95	resfinderX66468	resfinder~~~erm(B)_18~~~X66468	erm(B)_18	erm(B)
313923	3	11111	11873	erm(B)_18	1-762/762	========/======	1	100	98.95	resfinderX66468	resfinder~~~erm(B)_18~~~X66468	erm(B)_18	erm(B)
313923	3	21788	23707	tet(M)_4	1-1920/1920	===============	0/0	100	99.9	resfinderX75073	resfinder~~~tet(M)_4~~~X75073	tet(M)_4	tet(M)
651029	7	15004	16923	tet(M)_4	1-1920/1920	===============	0/0	100	99.27	resfinderX75073	resfinder~~~tet(M)_4~~~X75073	tet(M)_4	tet(M)
651029	7	26838	27600	erm(B)_18	1-762/762	========/======	1	100	98.95	resfinderX66468	resfinder~~~erm(B)_18~~~X66468	erm(B)_18	erm(B)
651035	8	61634	63553	tet(M)_4	1-1920/1920	===============	0/0	100	99.9	resfinderX75073	resfinder~~~tet(M)_4~~~X75073	tet(M)_4	tet(M)
651035	8	73468	74230	erm(B)_18	1-762/762	========/======	1	100	98.95	resfinderX66468	resfinder~~~erm(B)_18~~~X66468	erm(B)_18	erm(B)
651036	14	19907	21826	tet(32)_2	1-1920/1920	===============	0/0	100	100	resfinderEF626943	resfinder~~~tet(32)_2~~~EF626943	tet(32)_2	tet(32)
657384	5	28957	29719	erm(B)_18	1-762/762	========/======	1	100	98.95	resfinderX66468	resfinder~~~erm(B)_18~~~X66468	erm(B)_18	erm(B)
657384	5	39634	41553	tet(M)_4	1-1920/1920	===============	0/0	100	99.27	resfinderX75073	resfinder~~~tet(M)_4~~~X75073	tet(M)_4	tet(M)
657386	6	28957	29719	erm(B)_18	1-762/762	========/======	1	100	98.95	resfinderX66468	resfinder~~~erm(B)_18~~~X66468	erm(B)_18	erm(B)
657386	6	39634	41553	tet(M)_4	1-1920/1920	===============	0/0	100	99.27	resfinderX75073	resfinder~~~tet(M)_4~~~X75073	tet(M)_4	tet(M)
657387	5	15005	16924	tet(M)_4	1-1920/1920	===============	0/0	100	99.27	resfinderX75073	resfinder~~~tet(M)_4~~~X75073	tet(M)_4	tet(M)
657387	5	26839	27601	erm(B)_18	1-762/762	========/======	1	100	98.95	resfinderX66468	resfinder~~~erm(B)_18~~~X66468	erm(B)_18	erm(B)
665063	5	15004	16923	tet(M)_4	1-1920/1920	===============	0/0	100	99.27	resfinderX75073	resfinder~~~tet(M)_4~~~X75073	tet(M)_4	tet(M)
665063	5	26838	27600	erm(B)_18	1-762/762	========/======	1	100	98.95	resfinderX66468	resfinder~~~erm(B)_18~~~X66468	erm(B)_18	erm(B)
667370	6	15004	16923	tet(M)_4	1-1920/1920	===============	0/0	100	99.27	resfinderX75073	resfinder~~~tet(M)_4~~~X75073	tet(M)_4	tet(M)
667370	6	26838	27600	erm(B)_18	1-762/762	========/======	1	100	98.95	resfinderX66468	resfinder~~~erm(B)_18~~~X66468	erm(B)_18	erm(B)
717825	22	4362	5124	erm(B)_18	1-762/762	========/======	1	100	98.95	resfinderX66468	resfinder~~~erm(B)_18~~~X66468	erm(B)_18	erm(B)
717825	22	15042	16961	tet(M)_12	1-1920/1920	===============	0/0	100	99.74	resfinderFR671418	resfinder~~~tet(M)_12~~~FR671418	tet(M)_12	tet(M)
720191	3	78141	79358	mef(A)_2	1-1218/1218	===============	0/0	100	100	resfinderU83667	resfinder~~~mef(A)_2~~~U83667	mef(A)_2	mef(A)
720191	3	79478	80941	msr(D)_2	1-1464/1464	===============	0/0	100	99.93	resfinderAF274302	resfinder~~~msr(D)_2~~~AF274302	msr(D)_2	msr(D)
720192	4	78141	79358	mef(A)_2	1-1218/1218	===============	0/0	100	100	resfinderU83667	resfinder~~~mef(A)_2~~~U83667	mef(A)_2	mef(A)
720192	4	79478	80941	msr(D)_2	1-1464/1464	===============	0/0	100	99.93	resfinderAF274302	resfinder~~~msr(D)_2~~~AF274302	msr(D)_2	msr(D)
720202	5	46816	47578	erm(B)_18	1-762/762	========/======	1	100	98.95	resfinderX66468	resfinder~~~erm(B)_18~~~X66468	erm(B)_18	erm(B)
720202	5	57493	59412	tet(M)_12	1-1920/1920	===============	0/0	100	99.58	resfinderFR671418	resfinder~~~tet(M)_12~~~FR671418	tet(M)_12	tet(M)
720246	4	19596	21059	msr(D)_2	1-1464/1464	===============	0/0	100	99.93	resfinderAF274302	resfinder~~~msr(D)_2~~~AF274302	msr(D)_2	msr(D)
720246	4	21179	22396	mef(A)_2	1-1218/1218	===============	0/0	100	100	resfinderU83667	resfinder~~~mef(A)_2~~~U83667	mef(A)_2	mef(A)
720247	3	19551	21014	msr(D)_2	1-1464/1464	===============	0/0	100	99.93	resfinderAF274302	resfinder~~~msr(D)_2~~~AF274302	msr(D)_2	msr(D)
720247	3	21134	22351	mef(A)_2	1-1218/1218	===============	0/0	100	100	resfinderU83667	resfinder~~~mef(A)_2~~~U83667	mef(A)_2	mef(A)
721016	3	123884	124471	erm(B)_18	1-587/762	========/===...	1	77.03	98.47	resfinderX66468	resfinder~~~erm(B)_18~~~X66468	erm(B)_18	erm(B)
721016	3	124738	125532	aph(3')-III_1	1-795/795	===============	0/0	100	100	resfinderM26832	resfinder~~~aph(3')-III_1~~~M26832	aph(3')-III_1	aph(3')-III
721016	3	125669	125753	cfr(C)_1	1056-1140/1140	.............==	0/0	7.46	100	resfinderKX686749	resfinder~~~cfr(C)_1~~~KX686749	cfr(C)_1	cfr(C)
721016	3	127168	127930	erm(B)_18	1-762/762	========/======	1	100	98.95	resfinderX66468	resfinder~~~erm(B)_18~~~X66468	erm(B)_18	erm(B)
721016	3	137848	139767	tet(M)_12	1-1920/1920	===============	0/0	100	99.74	resfinderFR671418	resfinder~~~tet(M)_12~~~FR671418	tet(M)_12	tet(M)
731074	10	43296	45215	tet(M)_1	1-1920/1920	===============	0/0	100	99.69	resfinderX92947	resfinder~~~tet(M)_1~~~X92947	tet(M)_1	tet(M)
753430	1	6977	8896	tet(M)_12	1-1920/1920	===============	0/0	100	99.74	resfinderFR671418	resfinder~~~tet(M)_12~~~FR671418	tet(M)_12	tet(M)
753430	1	18814	19576	erm(B)_18	1-762/762	========/======	1	100	98.95	resfinderX66468	resfinder~~~erm(B)_18~~~X66468	erm(B)_18	erm(B)
753430	36	3034	3684	cat(pC194)_1	1-651/651	===============	0/0	100	100	resfinderNC_002013	resfinder~~~cat(pC194)_1~~~NC_002013	cat(pC194)_1	cat(pC194)
753431	6	58281	59498	mef(A)_3	1-1218/1218	===============	0/0	100	100	resfinderAF227520	resfinder~~~mef(A)_3~~~AF227520	mef(A)_3	mef(A)
753431	6	59618	61081	msr(D)_3	1-1464/1464	===============	0/0	100	100	resfinderAF227520	resfinder~~~msr(D)_3~~~AF227520	msr(D)_3	msr(D)
753443	14	36158	37375	mef(A)_2	1-1218/1218	===============	0/0	100	100	resfinderU83667	resfinder~~~mef(A)_2~~~U83667	mef(A)_2	mef(A)
753443	14	37495	38958	msr(D)_2	1-1464/1464	===============	0/0	100	100	resfinderAF274302	resfinder~~~msr(D)_2~~~AF274302	msr(D)_2	msr(D)
753451	19	19027	20244	mef(A)_2	1-1218/1218	===============	0/0	100	100	resfinderU83667	resfinder~~~mef(A)_2~~~U83667	mef(A)_2	mef(A)
753451	19	20364	21827	msr(D)_2	1-1464/1464	===============	0/0	100	100	resfinderAF274302	resfinder~~~msr(D)_2~~~AF274302	msr(D)_2	msr(D)
753472	1	42737	44200	msr(D)_2	1-1464/1464	===============	0/0	100	99.93	resfinderAF274302	resfinder~~~msr(D)_2~~~AF274302	msr(D)_2	msr(D)
753472	1	44320	45537	mef(A)_2	1-1218/1218	===============	0/0	100	99.92	resfinderU83667	resfinder~~~mef(A)_2~~~U83667	mef(A)_2	mef(A)
753485	18	19027	20244	mef(A)_2	1-1218/1218	===============	0/0	100	100	resfinderU83667	resfinder~~~mef(A)_2~~~U83667	mef(A)_2	mef(A)
753485	18	20364	21827	msr(D)_2	1-1464/1464	===============	0/0	100	100	resfinderAF274302	resfinder~~~msr(D)_2~~~AF274302	msr(D)_2	msr(D)
753487	2	65068	66531	msr(D)_3	1-1464/1464	===============	0/0	100	100	resfinderAF227520	resfinder~~~msr(D)_3~~~AF227520	msr(D)_3	msr(D)
753487	2	66651	67868	mef(A)_3	1-1218/1218	===============	0/0	100	100	resfinderAF227520	resfinder~~~mef(A)_3~~~AF227520	mef(A)_3	mef(A)
756600	6	13549	15468	tet(M)_12	1-1920/1920	===============	0/0	100	99.58	resfinderFR671418	resfinder~~~tet(M)_12~~~FR671418	tet(M)_12	tet(M)
756600	6	25383	26145	erm(B)_18	1-762/762	========/======	1	100	98.95	resfinderX66468	resfinder~~~erm(B)_18~~~X66468	erm(B)_18	erm(B)
756615	18	6734	7384	cat(pC194)_1	1-651/651	===============	0/0	100	100	resfinderNC_002013	resfinder~~~cat(pC194)_1~~~NC_002013	cat(pC194)_1	cat(pC194)
756615	5	92001	93218	mef(A)_2	1-1218/1218	===============	0/0	100	100	resfinderU83667	resfinder~~~mef(A)_2~~~U83667	mef(A)_2	mef(A)
756615	5	93338	94801	msr(D)_2	1-1464/1464	===============	0/0	100	100	resfinderAF274302	resfinder~~~msr(D)_2~~~AF274302	msr(D)_2	msr(D)
756615	5	96527	98446	tet(M)_2	1-1920/1920	===============	0/0	100	99.27	resfinderX90939	resfinder~~~tet(M)_2~~~X90939	tet(M)_2	tet(M)
756617	7	58281	59498	mef(A)_3	1-1218/1218	===============	0/0	100	100	resfinderAF227520	resfinder~~~mef(A)_3~~~AF227520	mef(A)_3	mef(A)
756617	7	59618	61081	msr(D)_3	1-1464/1464	===============	0/0	100	100	resfinderAF227520	resfinder~~~msr(D)_3~~~AF227520	msr(D)_3	msr(D)
756631	7	33498	34961	msr(D)_3	1-1464/1464	===============	0/0	100	100	resfinderAF227520	resfinder~~~msr(D)_3~~~AF227520	msr(D)_3	msr(D)
756631	7	35081	36298	mef(A)_3	1-1218/1218	===============	0/0	100	100	resfinderAF227520	resfinder~~~mef(A)_3~~~AF227520	mef(A)_3	mef(A)
756645	2	43966	45183	mef(A)_2	1-1218/1218	===============	0/0	100	100	resfinderU83667	resfinder~~~mef(A)_2~~~U83667	mef(A)_2	mef(A)
756645	2	45204	46667	msr(D)_2	1-1464/1464	===============	0/0	100	100	resfinderAF274302	resfinder~~~msr(D)_2~~~AF274302	msr(D)_2	msr(D)
756647	7	33498	34961	msr(D)_3	1-1464/1464	===============	0/0	100	100	resfinderAF227520	resfinder~~~msr(D)_3~~~AF227520	msr(D)_3	msr(D)
756647	7	35081	36298	mef(A)_3	1-1218/1218	===============	0/0	100	100	resfinderAF227520	resfinder~~~mef(A)_3~~~AF227520	mef(A)_3	mef(A)
756657	6	33498	34961	msr(D)_3	1-1464/1464	===============	0/0	100	100	resfinderAF227520	resfinder~~~msr(D)_3~~~AF227520	msr(D)_3	msr(D)
756657	6	35081	36298	mef(A)_3	1-1218/1218	===============	0/0	100	100	resfinderAF227520	resfinder~~~mef(A)_3~~~AF227520	mef(A)_3	mef(A)
756661	2	153630	154392	erm(B)_18	1-762/762	========/======	1	100	98.95	resfinderX66468	resfinder~~~erm(B)_18~~~X66468	erm(B)_18	erm(B)
756661	2	164310	166229	tet(M)_12	1-1920/1920	===============	0/0	100	99.74	resfinderFR671418	resfinder~~~tet(M)_12~~~FR671418	tet(M)_12	tet(M)
756661	33	3413	4063	cat(pC194)_1	1-651/651	===============	0/0	100	100	resfinderNC_002013	resfinder~~~cat(pC194)_1~~~NC_002013	cat(pC194)_1	cat(pC194)
756663	2	53213	55132	tet(M)_2	1-1920/1920	===============	0/0	100	99.22	resfinderX90939	resfinder~~~tet(M)_2~~~X90939	tet(M)_2	tet(M)
756663	2	56214	56976	erm(B)_18	1-762/762	========/======	1	100	99.61	resfinderX66468	resfinder~~~erm(B)_18~~~X66468	erm(B)_18	erm(B)
756670	2	43966	45183	mef(A)_2	1-1218/1218	===============	0/0	100	100	resfinderU83667	resfinder~~~mef(A)_2~~~U83667	mef(A)_2	mef(A)
756670	2	45204	46667	msr(D)_2	1-1464/1464	===============	0/0	100	100	resfinderAF274302	resfinder~~~msr(D)_2~~~AF274302	msr(D)_2	msr(D)
756678	1	153208	154425	mef(A)_2	1-1218/1218	===============	0/0	100	100	resfinderU83667	resfinder~~~mef(A)_2~~~U83667	mef(A)_2	mef(A)
756678	1	154446	155909	msr(D)_2	1-1464/1464	===============	0/0	100	99.93	resfinderAF274302	resfinder~~~msr(D)_2~~~AF274302	msr(D)_2	msr(D)
756679	6	58278	59495	mef(A)_3	1-1218/1218	===============	0/0	100	100	resfinderAF227520	resfinder~~~mef(A)_3~~~AF227520	mef(A)_3	mef(A)
756679	6	59615	61078	msr(D)_3	1-1464/1464	===============	0/0	100	100	resfinderAF227520	resfinder~~~msr(D)_3~~~AF227520	msr(D)_3	msr(D)
756683	6	9881	11344	msr(D)_2	1-1464/1464	===============	0/0	100	100	resfinderAF274302	resfinder~~~msr(D)_2~~~AF274302	msr(D)_2	msr(D)
756683	6	11365	12582	mef(A)_2	1-1218/1218	===============	0/0	100	100	resfinderU83667	resfinder~~~mef(A)_2~~~U83667	mef(A)_2	mef(A)
757941	6	33498	34961	msr(D)_3	1-1464/1464	===============	0/0	100	100	resfinderAF227520	resfinder~~~msr(D)_3~~~AF227520	msr(D)_3	msr(D)
757941	6	35081	36298	mef(A)_3	1-1218/1218	===============	0/0	100	100	resfinderAF227520	resfinder~~~mef(A)_3~~~AF227520	mef(A)_3	mef(A)
757942	7	40205	41668	msr(D)_3	1-1464/1464	===============	0/0	100	100	resfinderAF227520	resfinder~~~msr(D)_3~~~AF227520	msr(D)_3	msr(D)
757942	7	41788	43005	mef(A)_3	1-1218/1218	===============	0/0	100	100	resfinderAF227520	resfinder~~~mef(A)_3~~~AF227520	mef(A)_3	mef(A)
757953	7	58281	59498	mef(A)_3	1-1218/1218	===============	0/0	100	100	resfinderAF227520	resfinder~~~mef(A)_3~~~AF227520	mef(A)_3	mef(A)
757953	7	59618	61081	msr(D)_3	1-1464/1464	===============	0/0	100	100	resfinderAF227520	resfinder~~~msr(D)_3~~~AF227520	msr(D)_3	msr(D)
757956	7	33498	34961	msr(D)_3	1-1464/1464	===============	0/0	100	100	resfinderAF227520	resfinder~~~msr(D)_3~~~AF227520	msr(D)_3	msr(D)
757956	7	35081	36298	mef(A)_3	1-1218/1218	===============	0/0	100	100	resfinderAF227520	resfinder~~~mef(A)_3~~~AF227520	mef(A)_3	mef(A)
757974	7	39940	41403	msr(D)_3	1-1464/1464	===============	0/0	100	100	resfinderAF227520	resfinder~~~msr(D)_3~~~AF227520	msr(D)_3	msr(D)
757974	7	41523	42740	mef(A)_3	1-1218/1218	===============	0/0	100	100	resfinderAF227520	resfinder~~~mef(A)_3~~~AF227520	mef(A)_3	mef(A)
757984	7	40205	41668	msr(D)_3	1-1464/1464	===============	0/0	100	100	resfinderAF227520	resfinder~~~msr(D)_3~~~AF227520	msr(D)_3	msr(D)
757984	7	41788	43005	mef(A)_3	1-1218/1218	===============	0/0	100	100	resfinderAF227520	resfinder~~~mef(A)_3~~~AF227520	mef(A)_3	mef(A)
757993	7	58281	59498	mef(A)_3	1-1218/1218	===============	0/0	100	100	resfinderAF227520	resfinder~~~mef(A)_3~~~AF227520	mef(A)_3	mef(A)
757993	7	59618	61081	msr(D)_3	1-1464/1464	===============	0/0	100	100	resfinderAF227520	resfinder~~~msr(D)_3~~~AF227520	msr(D)_3	msr(D)
758009	7	40205	41668	msr(D)_3	1-1464/1464	===============	0/0	100	100	resfinderAF227520	resfinder~~~msr(D)_3~~~AF227520	msr(D)_3	msr(D)
758009	7	41788	43005	mef(A)_3	1-1218/1218	===============	0/0	100	100	resfinderAF227520	resfinder~~~mef(A)_3~~~AF227520	mef(A)_3	mef(A)
758019	3	50970	51732	erm(B)_18	1-762/762	========/======	1	100	99.61	resfinderX66468	resfinder~~~erm(B)_18~~~X66468	erm(B)_18	erm(B)
758019	3	52814	54733	tet(M)_2	1-1920/1920	===============	0/0	100	99.22	resfinderX90939	resfinder~~~tet(M)_2~~~X90939	tet(M)_2	tet(M)
758021	15	6409	7626	mef(A)_3	1-1218/1218	===============	0/0	100	100	resfinderAF227520	resfinder~~~mef(A)_3~~~AF227520	mef(A)_3	mef(A)
758021	15	7746	9209	msr(D)_3	1-1464/1464	===============	0/0	100	100	resfinderAF227520	resfinder~~~msr(D)_3~~~AF227520	msr(D)_3	msr(D)
758024	8	13549	15468	tet(M)_12	1-1920/1920	===============	0/0	100	99.58	resfinderFR671418	resfinder~~~tet(M)_12~~~FR671418	tet(M)_12	tet(M)
758024	8	25383	26145	erm(B)_18	1-762/762	========/======	1	100	98.95	resfinderX66468	resfinder~~~erm(B)_18~~~X66468	erm(B)_18	erm(B)
759509	1	134122	135585	msr(D)_2	1-1464/1464	===============	0/0	100	100	resfinderAF274302	resfinder~~~msr(D)_2~~~AF274302	msr(D)_2	msr(D)
759509	1	135606	136823	mef(A)_2	1-1218/1218	===============	0/0	100	100	resfinderU83667	resfinder~~~mef(A)_2~~~U83667	mef(A)_2	mef(A)
759529	6	58281	59498	mef(A)_3	1-1218/1218	===============	0/0	100	100	resfinderAF227520	resfinder~~~mef(A)_3~~~AF227520	mef(A)_3	mef(A)
759529	6	59618	61081	msr(D)_3	1-1464/1464	===============	0/0	100	100	resfinderAF227520	resfinder~~~msr(D)_3~~~AF227520	msr(D)_3	msr(D)
759542	2	43966	45183	mef(A)_2	1-1218/1218	===============	0/0	100	100	resfinderU83667	resfinder~~~mef(A)_2~~~U83667	mef(A)_2	mef(A)
759542	2	45204	46667	msr(D)_2	1-1464/1464	===============	0/0	100	100	resfinderAF274302	resfinder~~~msr(D)_2~~~AF274302	msr(D)_2	msr(D)
760598	1	134122	135585	msr(D)_2	1-1464/1464	===============	0/0	100	100	resfinderAF274302	resfinder~~~msr(D)_2~~~AF274302	msr(D)_2	msr(D)
760598	1	135606	136823	mef(A)_2	1-1218/1218	===============	0/0	100	100	resfinderU83667	resfinder~~~mef(A)_2~~~U83667	mef(A)_2	mef(A)
